# Supplementary material for: IFITM3 enhances immunosensitivity via MHC-I regulation and is associated with the efficacy of anti-PD-1/-L1 therapy in SCLC
Source: Mol Cancer. 2025 Jul 3;24:187. doi: 10.1186/s12943-025-02383-x (PMC12225533; doi:10.1186/s12943-025-02383-x)
Supplement: Supplementary file 3 — Supplementary Material 3 [file 12943_2025_2383_MOESM3_ESM.xlsx]

## Sheet: Table S1
Characteristics of 42 ES-SCLC.
ID	Gender	Anti-PD1/L1 Therapy	chemotherapy	RECIST	PFS	status
P01	M	Atezolizumab	EC	PD	1.77	1
P02	M	Pembrolizumab	PC	PD	2.32	1
P03	M	Atezolizumab	EC	PD	0.81	1
P04	M	Sintilimab	EC	PD	2.48	1
P05	M	Atezolizumab	EC	PD	0.84	1
P06	M	Atezolizumab	EC	PR	8.87	0
P07	M	Atezolizumab	EP	PR	41.16	0
P08	F	Atezolizumab	EC	PR	4.71	1
P09	M	Atezolizumab	EC	PR	14.29	1
P10	F	Atezolizumab	EC	PR	9.81	1
P11	M	Atezolizumab	EC	PR	10.55	0
P12	F	Atezolizumab	EC	PR	9.03	1
P13	M	Atezolizumab	E	PR	5.45	1
P14	M	Atezolizumab	EC	PR	9.9	1
P15	M	Atezolizumab	EC	PR	2.81	1
P16	F	Camrelizumab	PC	PR	7.74	1
P17	M	Atezolizumab	EC	PR	2.68	1
P18	M	Atezolizumab	EC	PR	7.48	1
P19	M	Atezolizumab	EC	PR	6.81	1
P20	M	Atezolizumab	EC	PR	4.81	1
P21	M	Atezolizumab	EC	PR	26.16	0
P22	F	Atezolizumab	EL	PR	5.71	1
P23	F	Atezolizumab	EC	PR	6.65	1
P24	M	Atezolizumab	EL	PR	8.77	1
P25	M	Atezolizumab	EC	SD	15.94	0
P26	M	Atezolizumab	EC	SD	4.84	1
P27	M	Atezolizumab	EC	SD	9.77	1
P28	M	Atezolizumab	EC	SD	16.97	0
P29	M	Atezolizumab	E	SD	3.23	1
P30	M	Atezolizumab	EC	SD	12.13	1
P31	F	Atezolizumab	EC	SD	7.35	1
P32	M	Atezolizumab	EC	SD	5.29	1
P33	M	Atezolizumab	EC	SD	7.1	1
P34	M	Atezolizumab	EC	SD	7	1
P35	M	Atezolizumab	EC	SD	4.52	1
P36	M	Atezolizumab	EC	SD	9.48	1
P37	M	Atezolizumab	EC	SD	4.9	1
P38	M	Atezolizumab	EC	SD	7.65	1
P39	M	Atezolizumab	EC	SD	3.13	1
P40	F	Adebrelimab	EC	SD	5.03	1
P41	F	Atezolizumab	EC	SD	14.03	1
P42	M	Atezolizumab	EC	SD	6.61	1
F, female; M, male; EC, etoposide plus carboplatin; PC, nab-paclitaxel plus carboplatin; EL, etoposide plus lobaplatin.

## Sheet: Table S2
The sequences of primer				The sequences of siRNA
Gene		Sequence (5’-3’)		Gene	Sequence
qRT-PCR primers				IFITM3	GCTGATCTTCCAGGCCTAT
GAPDH	Forward primer	AGCCACATCGCTCAGACAC
	Reverse primer	GCCCAATACGACCAAATCC		The sequences of shRNA
IFITM3	Forward primer	GTCGTCTGGTCCCTGTTCAA		Gene	Sequence
	Reverse primer	TCCATAGGCCTGGAAGATCAG		IFITM3	CCTCATGACCATTCTGCTCAT
HLA-A	Forward primer	ATCAGTGTCGTCGCGGTC
	Reverse primer	CTGGATGGTGTGAGAACCGT
HLA-B	Forward primer	CAGTTCGTGAGGTTCGACAG
	Reverse primer	CAGCCGTACATGCTCTGGA
HLA-C	Forward primer	CACACCTCTCCTTTGTGACTTCAA
	Reverse primer	CCACCTCCTCACATTATGCTAACA
TAP-1	Forward primer	TGGTAGAGCAACCACAGGGT
	Reverse primer	GACGTGTCCTCTGTTACCCG
TAP-2	Forward primer	TGGACGCGGCTTTACTGTG
	Reverse primer	GCAGCCCTCTTAGCTTTAGCA
B2M	Forward primer	GCTCGCGCTACTCTCTCTTT
	Reverse primer	TCATCCAATCCAAATGCGGC
NLRC5	Forward primer	AAGAGCAGGAAGTGTGGGGA
	Reverse primer	CCCAGAGCATTGCCTGAGAA
Gapdh (mouse)	Forward primer	AGGTCGGTGTGAACGGATTTG
	Reverse primer	GGGGTCGTTGATGGCAACA
Ifitm3 (mouse)	Forward primer	GAGGACAGCCCCCAAACTAC
	Reverse primer	GACCGGAAGTCGGAATCCTC
qRT-PCR, quantitative real-time polymerase chain reaction.

## Sheet: Table S3
H-Scores of markers evaluated by H&E staining in 42 patients.
ID	IFITM3-H socore	MHC-I H socore	CD8-H socore	Group
P01	46.2798	88.972	0.2101	IFITM3-low+MHC-I-low
P02	72.6893	103.975	1.5199	IFITM3-low+MHC-I-low
P03	59.7582	126.305	1.5772	IFITM3-low+MHC-I-low
P04	84.4864	136.469	0.0699	IFITM3-low+MHC-I-low
P05	104.971	181.161	1.1189	IFITM3-high+MHC-I-low/IFITM3-low+MHC-I-high
P06	115.995	135.717	0.9273	IFITM3-high+MHC-I-low/IFITM3-low+MHC-I-high
P07	115.791	171.952	4.0406	IFITM3-high+MHC-I-high
P08	117.03	174.772	1.2599	IFITM3-high+MHC-I-high
P09	137.559	189.31	3.2147	IFITM3-high+MHC-I-high
P10	126.193	193.232	1.8056	IFITM3-high+MHC-I-high
P11	132.344	199.082	0.5285	IFITM3-high+MHC-I-high
P12	129.459	207.622	1.3327	IFITM3-high+MHC-I-high
P13	88.7918	101.373	0.5817	IFITM3-low+MHC-I-low
P14	94.1139	115.589	0.851	IFITM3-low+MHC-I-low
P15	81.9416	117.958	0.5253	IFITM3-low+MHC-I-low
P16	71.928	119.811	0.0971	IFITM3-low+MHC-I-low
P17	99.6594	121.262	0.3652	IFITM3-low+MHC-I-low
P18	114.32	143.825	2.0365	IFITM3-low+MHC-I-low
P19	112.324	147.731	0.3865	IFITM3-high+MHC-I-low/IFITM3-low+MHC-I-high
P20	102.22	154.088	1.5677	IFITM3-high+MHC-I-low/IFITM3-low+MHC-I-high
P21	101.846	154.83	4.2281	IFITM3-high+MHC-I-low/IFITM3-low+MHC-I-high
P22	104.343	156.798	0.3007	IFITM3-high+MHC-I-low/IFITM3-low+MHC-I-high
P23	108.149	167.106	1.3789	IFITM3-high+MHC-I-low/IFITM3-low+MHC-I-high
P24	113.019	182.383	3.7116	IFITM3-high+MHC-I-low/IFITM3-low+MHC-I-high
P25	121.49	152.29	4.6492	IFITM3-high+MHC-I-high
P26	117.605	164.888	0.3342	IFITM3-high+MHC-I-high
P27	125.488	175.265	0.1702	IFITM3-high+MHC-I-high
P28	138.291	200.084	1.9369	IFITM3-high+MHC-I-high
P29	97.0368	83.5796	0.0327	IFITM3-low+MHC-I-low
P30	47.4733	92.7095	1.3266	IFITM3-low+MHC-I-low
P31	68.7932	95.7706	0.1263	IFITM3-low+MHC-I-low
P32	81.0925	104.956	0.0633	IFITM3-low+MHC-I-low
P33	79.7947	108.272	0.4882	IFITM3-low+MHC-I-low
P34	92.3849	112.298	4.6842	IFITM3-low+MHC-I-low
P35	97.63	113.042	1.02	IFITM3-low+MHC-I-low
P36	87.7578	116.627	0.6611	IFITM3-low+MHC-I-low
P37	94.7653	122.025	0.2134	IFITM3-low+MHC-I-low
P38	110.934	127.846	0.3767	IFITM3-low+MHC-I-low
P39	95.0885	130.082	1.585	IFITM3-low+MHC-I-low
P40	86.1121	136.508	0.6537	IFITM3-low+MHC-I-low
P41	80.9133	146.966	0.9635	IFITM3-high+MHC-I-low/IFITM3-low+MHC-I-high
P42	105.939	161.802	0.2296	IFITM3-high+MHC-I-low/IFITM3-low+MHC-I-high

## Sheet: Table S4
Differentially expressed genes between EG and control in H69 cell lines.							Differentially expressed genes between EG and control in H446 cell lines.
	baseMean	log2FoldChange	pvalue					baseMean	log2FoldChange	pvalue
AKR1C1	4518.49	4.1122	0				SLC3A2	10050.3	2.69259	0
AKR1C2	10610.6	2.7037	0				DUSP6	1702.52	3.1745	2.15925e-267
SLC3A2	28505.7	2.50871	0				DLGAP5	2484.64	-3.12217	1.56089e-168
TXNRD1	35800.1	1.43894	0				SLC7A11	904.419	2.79383	4.86539e-165
SLC44A2	3869.35	2.56052	0				COL6A1	1004.47	-2.84327	6.29195e-157
HMOX1	1774.88	4.41675	0				C14orf180	1786.98	-2.80829	6.96063e-149
EEF1A1	157103	-1.19445	2.92198e-249				HMOX1	747.303	3.65864	1.58417e-148
ATF3	1234.9	2.71677	2.48893e-224				SQSTM1	6466.51	1.47989	1.25019e-141
INHBE	1262.1	3.25622	9.92876e-209				CEMIP	9148.9	1.31661	1.2055e-139
SEC24D	2719.3	1.80201	1.22366e-193				COL6A2	620.626	-3.14778	3.90654e-138
CHAC1	1159.87	2.52855	5.50519e-188				IGFBP5	5621.56	-1.42681	3.18295e-134
SLC7A11	2651.33	1.93603	3.86673e-185				SCG2	6370.28	1.72849	1.07817e-130
STC2	3977.34	1.68322	1.03548e-181				UCHL1	6631.95	1.73077	1.81325e-126
NQO1	4457	1.66888	1.20576e-175				MDGA1	6391.15	-1.32401	1.7492e-123
ASNS	14694	1.27389	1.20643e-171				PLCH2	1482.33	-1.99239	2.71727e-118
GDF15	5405.96	3.96194	2.95389e-168				RPH3A	4654.25	-1.4944	2.2752e-116
SSR3	7735.08	1.50876	3.69177e-162				BHLHE22	6450.7	-1.4057	4.34893e-110
ANXA2	5856.53	1.22828	3.49087e-159				PDGFRB	380.866	-3.75703	3.52026e-108
ECM1	1686.14	1.761	8.37042e-153				SULF2	602.965	-2.68787	7.46956e-105
SQSTM1	20495.2	1.1463	9.49123e-151				GADD45A	2312.65	1.62208	1.1432e-104
SCG2	9714.85	1.09458	6.23177e-147				POU2AF1	10240.4	1.14684	2.02082e-102
ATF4	18039.7	1.09429	1.54918e-144				CCN1	1244.54	1.92083	5.07225e-100
TFRC	18663.6	1.04381	5.36082e-136				GPC4	1311.81	-1.96604	1.21715e-97
PLK1	5941.16	-1.36364	3.27884e-131				GALNT5	2841.55	-1.89743	4.55007e-96
PIF1	997.982	-2.2115	1.23065e-125				TFPI2	5080.35	1.25309	3.39992e-95
CCDC154	1846.35	-1.84902	2.01057e-123				TTC17	4161.88	1.43263	5.81197e-95
CCPG1	2901.97	1.50427	1.80804e-120				KIF2A	2510.6	-1.61446	1.49718e-90
HM13	8633.93	1.06809	3.00883e-118				MGP	5168.31	1.28534	5.33413e-89
XBP1	7617.22	1.07745	4.92483e-117				MLLT11	6657.91	1.31071	1.38613e-88
SLC1A5	1126.51	2.26355	1.51513e-114				GCLM	2042.68	1.67462	6.55228e-87
NUCB2	5230.35	1.23997	2.74148e-114				JAG1	2646.14	1.38491	9.34458e-86
DNAJB9	2106.81	1.70803	2.15249e-113				IPO8	2060.69	-1.43526	1.10927e-75
SEC61A1	12424	1.07539	1.33177e-111				ITGA4	2427.18	-1.30101	5.76923e-72
ALDH3A2	1324.98	1.86068	1.96998e-111				ETV5	1677.32	1.50444	7.27054e-72
MUC5AC	570.715	-2.8822	2.11501e-104				OAS1	3817.29	-1.10246	5.02588e-70
DNAJC3	3275.38	1.36339	2.38399e-104				LRBA	1695.6	-1.30637	6.00577e-69
GGACT	3163.95	-1.17335	8.57634e-100				BUB1B	3079.96	-1.47839	7.04722e-68
G6PD	5286.35	1.26315	4.46553e-98				IFRD1	2287.97	1.25817	2.27258e-67
GRP	4595.02	-1.16557	1.10866e-97				SAT1	544.59	2.17937	1.51235e-66
APOL2	2518.77	1.50305	2.92176e-97				FAM219A	3954.59	1.15067	2.50791e-66
GCLM	1098.21	1.6624	4.9226e-97				STOM	2970.23	1.16852	2.65119e-65
EXO1	3941.67	1.14108	2.71749e-96				WHAMM	605.404	1.95893	2.50821e-63
SSR1	8478.99	1.02806	3.95155e-96				TLE2	1992	-1.26797	6.8391e-62
MUC6	6178.01	-1.26346	5.34907e-96				CDC27	3688.6	-1.11071	1.72519e-61
HLA-C	1923.61	1.31911	5.76054e-95				CNOT6L	1225.05	-1.51298	2.19382e-61
ASS1	2851.03	1.39041	4.28093e-94				CMAS	1220.05	-1.49106	1.54457e-60
ARMCX3	1796.6	1.30949	5.06988e-93				ARHGEF6	980.741	1.68635	3.55611e-60
BHLHA15	617.663	2.20834	2.13732e-92				SLC43A2	901.335	1.77211	5.5963e-60
THBS1	591.496	2.50014	7.67302e-92				FTL	23023.9	1.22393	3.56272e-59
BEST1	644.151	2.38299	1.9487e-81				EPHX1	3777.11	1.43249	5.17957e-59
ADM2	426.931	3.05923	1.33793e-79				PLEKHG5	532.41	-1.90554	7.7836e-58
VLDLR	2220.7	1.10526	7.98737e-79				RAB26	1228.88	-1.41543	1.0335e-57
NXPH4	846.494	1.87827	3.91866e-76				FDXR	5636.52	-1.09069	1.0998e-57
PERCC1	777.621	-2.0778	1.13121e-75				PMAIP1	2269.86	1.44422	1.1386e-57
SRPRB	3113.12	1.00461	4.05077e-73				BOC	3547.97	-1.05549	6.51935e-57
PARM1	3208.94	1.0355	4.8812e-73				TLE5	15130.2	-1.14721	1.44011e-56
SESN2	885.36	1.92519	7.91372e-72				DHRS7	1941.66	1.30264	2.37824e-56
CLU	414.973	2.69494	1.036e-70				SELENBP1	1095.61	-1.37793	7.58677e-56
SELENOS	3294.41	1.06101	6.28352e-70				SLC6A6	500.683	2.02075	7.62251e-56
SMTN	1336.02	-1.45658	1.74424e-69				ADAMTS4	1830.69	1.18613	2.39489e-55
ABCB6	3177.68	1.0286	7.82257e-67				PIK3R2	8616.65	-1.17984	6.34489e-55
HERPUD1	2726.04	1.16157	2.25608e-66				C1S	168.61	4.73696	1.00226e-54
SNN	1897.46	-1.1198	6.00494e-66				ATPAF1	2099.57	-1.05699	1.48274e-54
FLYWCH1	2836.17	1.03091	6.65444e-66				SSTR2	1733.55	-1.25505	2.63146e-54
TRIM16	580.711	2.0184	7.90144e-66				MRO	313.669	2.37458	7.60217e-54
ALG2	2117.55	1.04185	1.7112e-65				CEBPB	1849.7	1.12921	1.4613e-52
CHRD	1472.49	-1.32854	3.85457e-65				CPS1	592.289	-1.70329	2.137e-52
DUSP3	938.293	1.49641	4.15677e-64				MACO1	2830.07	1.03999	3.18197e-52
CENPE	1655.63	-1.27618	3.86287e-63				MAP3K7CL	848.469	1.52775	6.6143e-52
TXNDC11	1707.92	1.13611	4.48058e-63				CCPG1	1412.84	1.4391	6.90684e-52
VWA2	1655.78	-1.29396	6.1432e-62				HSPA4L	1218.42	-1.33547	2.36946e-51
KIF20A	3337.33	-1.08695	2.0516e-61				KIF26A	31346.8	-1.03655	4.04067e-51
CHST15	684.081	1.64849	6.00345e-59				NTN3	440.291	-1.91797	6.6322e-51
PCK2	3537.6	1.29024	2.78283e-58				TMEM179	404.458	-2.04917	4.99457e-50
GREM1	1159.94	1.34562	4.35373e-57				DUSP5	446.592	1.83585	3.66662e-49
MT1G	194.596	3.73818	4.77535e-57				NRIP3	1245.54	1.34246	5.99556e-49
HID1	2598.51	1.01803	5.05584e-57				NQO1	340.212	2.10656	4.72934e-48
AKR1C3	318.673	2.33936	5.40019e-57				PDS5B	2298.42	-1.27855	5.70935e-48
MCRIP1	1071.13	-1.4113	6.52517e-57				PPP1R15A	1175.49	1.29698	5.82193e-48
LINGO3	686.562	-1.64146	8.83517e-57				ALX4	178.411	-3.19576	8.46274e-48
FLI1	564.212	-1.81907	1.2998e-56				NFKBIB	1392.8	1.14482	1.66796e-47
MATN2	1875.35	1.02662	6.43581e-56				ATP11C	2373.83	-1.04646	1.48237e-46
NCAN	1016.61	-1.39413	7.16701e-56				KRIT1	908.699	-1.52321	3.77627e-46
SDC3	891.911	1.38833	7.3724e-56				ERRFI1	2445.62	1.04675	3.94902e-46
SLC30A1	1092.3	1.36771	1.45916e-55				NSG1	245.288	2.35737	3.11808e-45
H1-2	1416.84	-1.20437	1.75993e-55				PBK	717.825	-1.82469	4.51851e-45
MCAM	435.596	2.17856	2.69964e-55				EPDR1	2038.25	1.05088	2.77166e-44
SLC12A7	1025	1.21671	4.06118e-54				TACR2	312.06	2.18012	3.50933e-44
PGM3	2372.71	1.11972	2.50041e-53				BLVRB	611.031	1.5746	5.64385e-44
MYDGF	5705.55	1.03648	4.94249e-53				MMP2	599.475	-1.6305	5.90635e-44
TMEM154	1593.07	1.17123	5.69421e-53				PER3	1983.11	-1.12319	1.77058e-43
SLC48A1	1617.26	1.04078	1.03365e-52				TRMT1L	1078.9	-1.46716	3.05756e-43
RAD51	1541.37	1.29393	2.37697e-52				TMEM131	1384.72	-1.18994	4.36193e-43
MAB21L4	644.436	-1.48524	4.59697e-52				AGRN	5704.04	-1.08286	5.42218e-43
PTPRN	545.959	1.84577	6.86924e-52				ARID3A	1310.03	1.14498	5.97145e-43
SLC33A1	1149.29	1.22391	2.64398e-51				GADD45B	329.287	2.04299	6.49314e-42
FNDC3B	1118.33	1.22912	3.09667e-51				CLU	1829.32	1.01337	8.42173e-42
TCIM	927.477	1.36292	1.0208e-50				VGF	3686.58	1.09045	1.84149e-41
PXDN	1705.1	-1.01319	2.25337e-50				CCN3	1161.96	1.15222	1.9525e-41
GLA	1742.98	1.01685	2.67627e-50				SGK1	1665.2	1.05378	3.89351e-41
GPAT3	237.549	2.99659	3.9187e-50				NXPE3	1896.99	1.1551	4.34597e-41
LARGE2	1434.81	-1.2312	5.00794e-49				WDR75	2635.19	-1.16594	5.21597e-41
NREP	1666.13	-1.13513	6.16933e-49				COL6A3	255.696	-2.20949	2.06231e-40
TRAM1	2490.73	1.06546	8.36433e-49				CD68	482.369	1.68967	4.16046e-40
TMEM214	2233.39	1.00401	6.98037e-48				NGFR	3312.8	1.02161	9.39313e-40
JAG1	922.158	1.32858	8.98986e-48				SREBF1	2335.62	-1.08371	1.35214e-39
CBX4	1538.99	1.14463	8.81454e-47				ZMYM2	1959.17	-1.14368	5.27252e-39
MT2A	523.63	2.34059	1.03729e-46				STK32A	1463.06	1.1533	9.92356e-39
RAB26	765.632	-1.26323	2.4863e-44				LAMB3	736.715	1.35437	1.1077e-38
SARDH	1610.21	-1.05573	5.39456e-44				VRK1	2092.38	-1.15801	1.79679e-38
HRK	344.618	2.11641	7.01708e-44				CLIC2	307.096	1.94265	3.40795e-38
ALX4	529.938	-1.5787	1.03373e-43				CD44	1243.82	1.0589	5.92243e-38
NANOS1	629.364	-1.34878	2.97496e-43				DTX4	4251.83	-1.05408	1.10253e-37
KDM7A	780.45	-1.59846	8.95738e-43				PTPRO	933.817	1.23218	9.19808e-37
ANKRD33B	593.291	1.50096	4.00363e-42				SMAD6	1958.08	1.00633	1.20282e-36
JDP2	172.669	2.87217	5.75661e-42				ZNF229	582.142	1.44892	1.56101e-36
NOTCH1	346.064	-1.81462	8.38476e-42				ECM1	568.049	1.43512	1.75854e-36
QPCTL	1397.75	1.14697	1.32768e-41				PRNP	1578.43	1.00566	1.85288e-36
RRBP1	1921.72	1.06885	1.54204e-41				DNAJC1	1173.48	1.07605	1.97508e-36
TLR4	319.277	1.8444	6.16401e-41				MMP11	1079.24	-1.09096	2.30087e-36
CREG1	501.819	1.50697	1.08612e-40				NES	596.206	1.42212	4.38238e-36
CLIC6	164.484	-2.77882	1.50491e-40				FZD6	1235.44	-1.18087	1.08566e-35
CLDN5	1787.33	-1.11672	4.09286e-40				KBTBD11	1770.84	1.0398	4.55741e-35
OSTC	1641.89	1.00441	1.15721e-39				VEGFA	694.585	1.36491	5.90136e-35
HOXB9	282.271	2.22094	5.34573e-39				STRA6	1799.82	-1.07209	8.85591e-35
OPTN	283.162	2.11795	5.43419e-39				CNTN2	611.053	-1.46115	2.17475e-34
CAST	1321.77	1.00705	6.24076e-39				WDHD1	1458.38	-1.19861	2.2846e-34
TMEM39A	947.013	1.12228	1.06903e-38				FOXO6	2348.55	-1.0884	3.01194e-34
BCAM	757.884	-1.35822	1.15066e-38				BMS1	1817.75	-1.06863	1.11478e-33
TRIB3	1005.04	3.62664	3.32198e-38				NPNT	943.234	1.25195	2.01204e-33
SPOCK2	919.686	-1.29448	5.22708e-38				LMAN1L	562.587	-1.62215	2.98021e-33
TRAM2	880.416	1.13894	1.0779e-37				PLGRKT	711.207	-1.23013	4.7702e-33
CXCL8	110.537	5.21623	1.58691e-37				IL20RB	217.639	2.4006	4.81285e-33
NHERF2	1618.84	-1.0015	3.84786e-37				NYNRIN	986.892	-1.29657	7.037e-33
ASCL2	647.253	-1.44407	5.3165e-37				HDAC2	5676.7	-1.01699	1.46008e-32
MT1X	210.686	2.29474	3.96831e-36				GPR153	1147.25	-1.07259	3.63538e-32
DBH	535.304	-1.45684	1.81328e-34				LPXN	440.439	1.49493	3.82335e-32
GNG8	351.605	-1.59868	6.45218e-34				ZNF208	116.858	3.27442	4.49323e-32
TRIM56	1200.22	1.03156	8.69702e-34				CYTIP	228.295	2.41065	3.88682e-31
TPPP3	1030.35	-1.02968	1.41228e-33				RGS4	757.108	1.24413	3.91845e-31
SLC50A1	506.04	1.29496	1.48454e-32				HLTF	1919.9	-1.12931	4.05258e-31
H2AC25	946.861	-1.12889	2.26245e-31				ME1	505.934	1.3274	4.6159e-31
PCDHAC1	297.483	1.7932	5.02164e-31				EDN2	624.859	-1.40325	7.47734e-31
ADAMTSL2	497.315	-1.43953	5.34576e-31				SRP54	2440.43	-1.1274	7.80221e-31
SYNDIG1	349.886	1.63258	7.25151e-31				ITPR1	1098.72	1.14268	1.04167e-30
BVES	362.873	1.53775	9.49725e-31				CARTPT	1223	-1.06906	1.99543e-30
EEPD1	349.117	1.57683	1.13368e-30				CBLN1	791.775	1.21233	2.19279e-30
TMT1A	815.976	-1.01609	4.36412e-30				ZNF772	876.792	1.10624	2.96381e-30
PPP1R15A	1168.67	1.03598	6.73612e-30				ZNF850	1102.91	1.09025	6.63595e-30
CRELD1	569.132	-1.27774	8.20007e-30				PPP1R17	659.23	-1.34676	9.55129e-30
BTBD17	494.741	-1.42903	9.53241e-30				CCN4	111.322	-3.52195	1.10771e-29
RELB	123.615	2.77287	2.594e-29				CADM3	1103.6	-1.10771	1.60651e-29
SLC16A6	701.103	1.17793	3.37089e-29				ANKRD1	161.603	2.37716	1.6591e-29
FUT3	294.638	1.74004	1.68037e-28				PIF1	660.21	-1.19564	2.17107e-29
PLEKHB1	616.675	-1.19728	2.66109e-28				OSGEPL1	436.675	-1.41516	3.50614e-29
FICD	594.129	1.17267	3.55863e-27				ADCYAP1R1	289.748	-1.71323	4.19081e-29
COL16A1	169.921	2.21685	2.65874e-26				PTP4A3	378.366	-1.64198	5.5758e-29
BHLHE40	807.665	1.0822	7.36414e-26				GABARAPL1	88.8964	5.50249	8.16262e-29
THNSL2	392.919	-1.35861	1.81727e-25				FAM180A	858.263	1.07985	1.16534e-28
ATXN1	528.951	1.13891	1.96379e-25				ACVR1	1050.44	1.04952	1.26335e-28
PLPP2	411.078	1.30976	2.0956e-25				FIRRM	829.63	-1.03817	1.44101e-28
MUC5B	139.911	-2.23897	2.28663e-25				H1-2	1251.34	-1.13994	3.48921e-28
ULBP1	198.895	1.9001	2.90786e-25				TRIM67	485.799	1.27329	5.26286e-28
P2RY6	68.2111	4.58997	9.35711e-25				BEST3	188.333	2.34419	9.81676e-28
VEGFA	412.215	3.40542	1.25071e-24				MAP6	477.229	-1.23873	9.95135e-28
RET	623.831	-1.05449	1.38115e-24				TM4SF1	690.548	1.07148	1.09305e-27
PDIA5	770.008	1.09862	1.90315e-24				CRYBG3	1715.16	-1.05494	2.52095e-27
APOBEC3B	74.4836	4.10625	2.03376e-24				INTS8	1290.34	-1.05107	3.01466e-27
ZNF618	419.249	-1.28274	3.07335e-24				CPLX3	469.7	-1.58825	3.12938e-27
NEURL1	244.977	-1.6326	3.64548e-24				SSX1	86.5026	4.06857	3.56355e-27
TBKBP1	466.105	-1.21868	3.72822e-24				MYLK	834.017	-1.10272	4.6587e-27
NAALADL1	288.227	-1.68162	4.61205e-24				HES1	244.502	1.86065	5.16464e-27
PLAU	73.1811	4.28856	5.70044e-24				TM7SF2	734.913	-1.11992	7.76034e-27
PCDHAC2	382.793	1.34449	6.4865e-24				CYP3A5	240.945	1.82633	1.25219e-26
ACSS1	228.242	1.69411	7.47107e-24				DKK3	889.126	1.11641	2.59257e-26
SFRP5	366.6	-1.29794	8.73706e-24				STRN3	889.688	-1.15445	4.78031e-26
P4HA2	456.24	1.20249	9.44931e-24				TMTC4	643.583	-1.20529	8.35252e-26
COL17A1	490.411	-1.2863	1.17891e-23				NEFM	358.819	1.55542	8.39318e-26
NHSL3	639.495	1.18387	2.15311e-23				TRIM59	178.462	2.03493	3.39565e-25
GADL1	313.097	-1.47812	2.19711e-23				C1QTNF3	544.762	1.18236	3.46411e-25
MAPK15	266.505	-1.49115	3.37569e-23				UNKL	959.486	1.00593	6.05189e-25
PALM3	446.342	1.16252	3.4453e-23				CACNG4	210.204	-1.99626	1.14646e-24
ARX	727.23	-1.01477	3.52651e-23				RELB	278.231	1.54716	1.16819e-24
EHF	330.992	-1.37622	3.99487e-23				PEX1	631.112	-1.08835	1.22292e-24
AJUBA	64.9019	4.33475	4.37891e-23				KCNH6	495.799	-1.22145	2.02859e-24
AGRN	385.694	-1.27702	1.05495e-22				C7	346.793	-1.52272	2.20057e-24
PTCHD1	374.586	1.3712	1.51931e-22				CYP2J2	713.894	1.0654	6.42154e-24
CASP7	303.034	1.39445	3.4183e-22				FSTL5	774.547	-1.09878	8.2817e-24
LRFN2	377.286	1.24439	2.59963e-21				PCDHA1	242.942	1.57899	2.33235e-23
CHRDL1	232.208	-1.72365	4.59436e-21				ACADSB	622.983	-1.10538	3.22419e-23
ENDOD1	335.752	1.25809	5.38383e-21				ERCC4	481.971	-1.21587	3.59013e-23
TRIB2	372.449	-1.29938	5.87732e-21				CCN2	112.08	2.54858	4.75828e-23
AGXT	528.8	-1.17618	6.17106e-21				CTHRC1	159.67	-2.06322	6.0324e-23
OSGIN1	81.0814	6.56059	7.42234e-21				ADAMTS7	438.454	-1.22108	6.56981e-23
LYSMD3	1243.76	1.01086	1.05593e-20				H6PD	662.636	-1.20877	8.00261e-23
FGF21	89.0834	3.38163	1.10659e-20				USP53	929.233	1.00299	8.04513e-23
SLC10A7	212.861	1.73773	1.19662e-20				GPNMB	435.523	1.20539	9.44378e-23
BEND6	105.135	2.499	2.97331e-20				KLHDC8A	558.414	-1.09407	1.08816e-22
WFS1	978.594	1.02078	7.99842e-20				MPZ	89.3965	3.33376	1.24349e-22
ABHD4	143.194	2.08497	8.02056e-20				KCNJ2	260.535	1.68812	1.2727e-22
PLCH2	369.536	-1.37336	1.18287e-19				ADAMTS18	141.149	-2.34974	2.13979e-22
CRACR2B	407.94	-1.062	1.26546e-19				TNFRSF25	137.093	-2.44491	2.57644e-22
TNFAIP8L1	289.394	-1.32994	1.28745e-19				EGF	93.5078	2.80994	3.7772e-22
KDELR3	133.166	1.91717	2.3567e-19				ATF3	200.521	1.83834	3.92489e-22
SRXN1	67.9551	3.52585	1.12147e-18				VDR	167.7	2.02963	4.20469e-22
TNFAIP3	158.511	1.83553	1.18288e-18				FBN1	216.452	1.6336	4.93016e-22
TERT	678.933	-1.06278	1.25736e-18				SCML1	534.817	1.06175	1.22246e-21
ARHGEF10L	207.025	1.808	2.76572e-18				NPC1L1	516.547	-1.18246	1.52381e-21
ADM	114.476	2.08166	3.11884e-18				ABCA8	461.489	-1.2694	1.66868e-21
KIF19	407.907	-1.03901	4.39773e-18				SPRY4	350.831	1.44119	1.86606e-21
SCN3B	184.445	1.57214	4.98737e-18				CRYAB	927.036	1.0513	2.28908e-21
SLC45A3	172.132	-1.5532	1.36938e-17				ZNF93	241.673	1.70525	3.39675e-21
ETV7	98.4186	2.20959	2.31622e-17				MEGF6	431.949	-1.21931	4.97845e-21
SAMD11	316.83	-1.32951	2.38048e-17				ZNF10	355.761	1.33943	5.39573e-21
PLEKHH2	206.739	1.45224	6.41093e-17				CDH6	118.599	2.30772	6.64309e-21
BDKRB2	60.4646	3.33021	9.09335e-17				ADAMTS1	432.088	1.12157	9.95172e-21
ETNK2	410.683	1.07902	1.20048e-16				SERPINB8	248.189	1.5288	1.04984e-20
FRMPD1	458.434	-1.07448	1.22122e-16				DMXL1	900.977	-1.00871	1.15447e-20
MT1H	44.2011	4.24881	1.25742e-16				BCL6	250.674	1.47214	2.00609e-20
DGAT2	383.123	-1.05505	1.44009e-16				MMAB	314.226	-1.32596	2.4538e-20
GRIN1	221.274	-1.35169	1.85597e-16				INHBE	478.63	1.17644	2.52118e-20
WIPI1	318.278	1.17869	2.08698e-16				UNC50	435.194	-1.10751	3.07782e-20
FOXI1	57.0785	-3.01601	2.65303e-16				TRIM16	532.835	1.17565	4.35191e-20
SH3TC1	342.46	1.10727	2.87833e-16				DUSP1	565.739	1.03839	7.13106e-20
KRT80	377.152	1.00215	4.08807e-16				SOX18	796.199	-1.00266	7.16569e-20
CREB5	93.4121	2.14967	4.26707e-16				KITLG	971.972	1.0076	8.1808e-20
TMEM45B	296.764	1.19038	5.85424e-16				SEL1L3	208.955	1.69533	1.22716e-19
BDNF	186.612	1.61075	6.36053e-16				TTK	1231.02	-1.10593	1.63738e-19
ARHGEF40	159.917	1.52092	6.75448e-16				SRPX2	81.4287	2.70397	2.2435e-19
FLNC	254.911	-1.24771	7.55249e-16				HMMR	1194.61	-2.15247	2.33959e-19
APOL6	43.5913	4.22922	9.00814e-16				DENND2A	396.753	-1.11741	2.91524e-19
SLC38A6	318.055	1.07695	9.14038e-16				NCEH1	412.094	1.23407	3.51098e-19
NIBAN1	49.2527	3.61081	1.10236e-15				DNAJB4	461.3	1.15447	5.05188e-19
ABCB5	315.535	1.12071	1.16411e-15				GLIS1	500.553	-1.11031	5.97159e-19
DPYSL4	352.371	-1.12074	1.45844e-15				SLF1	977.228	-1.00348	8.03181e-19
KCNK6	67.3251	2.82434	2.83104e-15				CMTM7	454.912	1.0534	8.18363e-19
RELL1	288.948	1.22821	3.21165e-15				EIF4E1B	365.404	-1.14895	1.35741e-18
UGDH	414.393	1.03689	4.06647e-15				DDIT3	253.869	1.37832	8.59514e-18
ZNF90	358.984	1.06797	4.13492e-15				CXCL12	82.7397	-2.38909	1.48111e-17
C1QL2	46.2272	3.81728	5.27857e-15				PTPRN2	404.719	-1.07614	2.4718e-17
BAIAP3	468.68	-1.02448	5.37975e-15				STARD8	159.216	-1.87918	3.23992e-17
ARHGAP42	251.52	1.202	6.12741e-15				PALM	358.015	-1.3194	7.30293e-17
APOL1	173.273	1.64736	1.00559e-14				GLIPR1	159.859	1.72606	7.86734e-17
DNAJB13	131.907	-1.7037	1.13334e-14				ZIK1	153.888	1.79288	8.3592e-17
TEX29	289.738	-1.12904	1.4365e-14				NADSYN1	411.78	-1.0365	1.0079e-16
LTB	40.1648	3.78059	1.54982e-14				MAGEC2	78.5655	2.41861	1.55557e-16
MYORG	337.107	1.02603	1.71797e-14				SHROOM2	55.465	-3.18085	2.02357e-16
SGK1	238.996	1.21364	2.33362e-14				ZNF441	284.15	1.38684	2.96689e-16
ZFP69B	256.788	1.22516	3.67238e-14				P2RY6	43.3533	4.91617	4.75952e-16
SPINK5	222.574	-1.23742	3.95388e-14				LOXL1	842.309	-1.07038	5.18732e-16
CDKN1C	109.787	-1.84845	4.6541e-14				ZNF221	795.901	1.09042	6.08736e-16
IKBIP	263.216	1.21603	5.67545e-14				CREM	410.507	1.18789	6.84873e-16
SLC7A14	273.644	1.1321	7.51697e-14				NDP	322.861	-1.10163	6.88352e-16
NEFH	82.914	2.11866	1.36591e-13				SULT1A1	48.3904	3.60816	7.00534e-16
IL20RA	76.672	-2.06237	1.65935e-13				SHC4	155.283	1.61028	8.20263e-16
AUNIP	411.328	1.04065	2.17852e-13				ZNF502	298.912	1.13708	8.88485e-16
NFKB2	320.863	1.14749	2.25249e-13				PCDHB7	89.3749	2.32026	1.01443e-15
AK4	297.72	1.09455	2.53656e-13				FLG	529.64	-1.00585	1.29065e-15
SLC6A9	301.252	1.23569	5.14025e-13				TLE6	309.763	-1.33991	1.78606e-15
FAM163B	190.557	-1.31412	5.24311e-13				IFT88	338.437	-1.252	1.80319e-15
VWF	229.598	-1.23526	6.70776e-13				LOC124909486	206.522	-1.31578	2.26654e-15
FIBIN	206.229	1.49572	1.01866e-12				HBEGF	363.473	1.11636	2.28342e-15
SSTR5	188.383	-1.22486	1.27211e-12				TGIF2	450.167	-1.07169	3.19593e-15
CTH	251.169	1.29115	1.62489e-12				TDRD7	253.816	-1.52704	3.42815e-15
TIMP4	133.303	1.53727	1.78984e-12				PCDH9	287.299	1.33819	3.7495e-15
ZNF442	60.0786	2.37977	1.80674e-12				DNAAF3	228.511	1.31096	5.18755e-15
NEUROG3	53.9286	-2.64913	2.09126e-12				ZNF829	457.747	1.33072	5.49475e-15
CAPN5	246.883	1.10155	2.50312e-12				NOTCH3	98.646	-2.15921	1.17553e-14
MT1F	65.1278	2.19001	3.01396e-12				FOSL1	198.831	1.40426	1.72569e-14
TST	217.901	-1.19792	3.14712e-12				SEPTIN6	81.993	-2.14354	2.00642e-14
SLC26A9	56.9968	-2.33673	4.84601e-12				PDZRN3	138.052	1.65156	2.44527e-14
PAPLN	180.254	-1.2201	5.24964e-12				PCDHB6	124.363	1.81274	2.70944e-14
ARMCX2	197.24	1.28849	5.35866e-12				DLX3	299.194	1.16491	3.12723e-14
PRR15	98.3858	1.68885	5.81423e-12				NAP1L2	45.3923	6.00516	4.51072e-14
TRIM54	29.7922	4.38404	8.99762e-12				SLC16A6	122.814	1.81587	5.29926e-14
NFKBID	154.197	1.33832	1.35405e-11				ENPP4	168.724	1.48803	5.95067e-14
DUSP5	93.8492	1.76242	1.43611e-11				BRF2	330.025	1.01913	6.99034e-14
COL7A1	197.031	1.20408	1.83004e-11				MAN1A1	322.297	1.03402	7.86435e-14
MFAP2	153.451	-1.38982	1.93297e-11				EMID1	342.688	-1.03716	8.20643e-14
LOC105373071	195.613	-1.13083	2.0981e-11				CASP7	77.0755	2.24285	1.54688e-13
TH	38.9366	-2.95122	2.68444e-11				GPR20	89.3321	-2.04866	2.70028e-13
TVP23C	34.1624	3.34685	2.72681e-11				CXCL8	44.5111	8.8549	4.60219e-13
CASP4	49.0005	2.51697	3.20559e-11				ARRDC4	66.6596	2.33811	4.93147e-13
INPP5J	255.64	1.03615	3.37512e-11				TAF5	460.314	-1.06089	5.00077e-13
MMP2	106.444	-1.66147	3.46096e-11				STMN2	336.132	-1.0311	5.28419e-13
HOXB8	156.928	-1.3516	3.99993e-11				IRAK2	93.7422	1.98611	5.42184e-13
TMCC3	230.753	1.27417	4.12032e-11				SCUBE1	151.163	-1.73648	5.51375e-13
HRH1	116.443	1.43567	4.98102e-11				PLK3	395.021	1.00041	5.82607e-13
ARHGDIG	107.006	-1.53084	5.29314e-11				PCDHB8	218.478	1.25346	6.21297e-13
ZACN	88.9632	-1.91412	7.67489e-11				ZNF43	641.518	1.06878	6.30555e-13
H2AC20	38.9847	-2.70847	8.20096e-11				HR	349.072	-1.11533	6.36693e-13
SPNS3	38.099	3.34669	9.06731e-11				TNFRSF9	43.6568	3.30603	6.84689e-13
LTBP3	343.404	-1.00929	1.58371e-10				PCDHGA6	272.161	1.11591	9.9307e-13
MAFA	86.2907	-1.68341	1.67014e-10				FXYD5	333.081	1.02079	1.36626e-12
SEMA5A	53.7449	2.67077	1.75506e-10				STXBP6	322.122	1.06268	1.73539e-12
CA12	162.914	1.42043	2.02588e-10				LMCD1	107.333	1.64892	1.79547e-12
SPA17	190.814	-1.08254	2.03107e-10				METAP1D	264.836	-1.11063	1.94984e-12
LGALS1	66.1633	-1.88016	2.28066e-10				PARP9	134.929	1.45566	1.97228e-12
GREP1	115.658	-1.65295	2.4937e-10				ACE	86.4542	-1.94351	2.00405e-12
PPP2R2C	124.916	1.46421	2.49557e-10				MLXIPL	263.953	-1.17379	2.29839e-12
ABCA12	185.732	1.08933	2.52394e-10				ZNF676	50.5447	2.82479	2.35402e-12
OSCAR	28.4853	3.98306	2.66303e-10				FOS	74.8533	1.98426	4.09045e-12
VGLL3	128.311	1.44924	2.80129e-10				ST3GAL3	420.362	-1.06689	5.48014e-12
TMEM144	206.086	1.22284	3.44435e-10				MAP7D2	80.5557	1.95055	6.18379e-12
SLIT1	192.649	-1.1542	3.44727e-10				OPRD1	271.107	1.07177	6.48069e-12
TRIM67	146.882	1.56278	3.52156e-10				PEX3	281.847	-1.21215	6.81879e-12
ME1	35.6281	3.08315	4.00173e-10				LYPLAL1	434.323	-1.04214	7.4867e-12
CCDC201	35.2645	-2.97996	4.66046e-10				DPP4	249.777	-1.06666	1.40892e-11
TNFSF15	40.8497	2.50024	7.1065e-10				AQP3	131.874	1.80085	1.52527e-11
PDE2A	119.117	1.4192	7.75679e-10				TDO2	49.5661	7.14195	1.90649e-11
LRRC74B	44.1677	-2.39306	7.83841e-10				PLK2	184.531	1.24356	2.33387e-11
CHST13	116.874	-1.37857	8.87378e-10				FCGRT	242.365	-1.15371	2.72605e-11
NMI	84.4049	-1.58781	9.13269e-10				HTR3A	52.3032	-2.44453	2.9904e-11
LGALS9B	102.941	1.66752	9.2952e-10				BTG4	78.8894	1.80789	3.3871e-11
LAG3	107.841	-1.41378	1.03321e-09				PDZD7	144.43	1.37254	3.43885e-11
COL9A2	79.8181	-1.65511	1.44679e-09				CHAC1	64.8597	2.19228	3.60098e-11
FSCN2	218.358	-1.12125	1.45556e-09				PTGS2	118.773	1.59137	3.72396e-11
ZNF426	63.3501	1.84803	1.7412e-09				VSIG10L	213.869	1.07157	3.85886e-11
SULF2	114.507	-1.5297	2.20185e-09				KLF5	190.993	1.24997	4.23506e-11
ZNF433	147.17	1.22276	2.46674e-09				RHEBL1	180.677	1.20497	4.85347e-11
COL18A1	133.965	-1.24162	2.49512e-09				LIMD2	398.053	-1.00529	4.89181e-11
LOC105374355	190.595	-1.12116	2.76326e-09				IL1A	32.1658	3.7234	5.28631e-11
COL1A2	164.28	-1.17661	2.83759e-09				CCL26	32.7885	3.4194	5.67012e-11
STMND1	110.993	1.46604	2.88184e-09				DYRK1B	360.285	-1.02807	6.91326e-11
ALDH1L2	36.6843	2.6298	2.89209e-09				MT2A	172.55	1.48056	8.06782e-11
MAP3K7CL	195.123	-1.02193	3.11242e-09				PCDHGB1	83.302	1.75441	8.64252e-11
SLPI	24.4192	4.09049	3.26867e-09				LANCL3	155.951	1.31693	8.81755e-11
BGN	66.5778	1.81051	3.61699e-09				GDF15	26.4436	8.1066	9.52274e-11
CCBE1	240.54	1.16716	4.05689e-09				TRIM5	108.685	1.564	1.15815e-10
ZCCHC12	90.448	-1.54413	4.34686e-09				FILIP1	56.833	2.20635	1.2122e-10
TEKT2	92.3884	-1.44319	4.36958e-09				ALK	62.4371	-2.04375	1.38985e-10
CORO6	201.094	1.07736	4.57035e-09				PLAU	322.892	1.00272	1.42108e-10
PPARGC1A	316.777	1.00926	4.6836e-09				NLRP11	73.9385	1.83535	1.44348e-10
SULT1E1	88.4853	1.61392	5.07761e-09				ZNF501	216.211	1.0974	1.63852e-10
ASTL	42.931	-2.21483	6.1121e-09				ATOSA	321.917	1.02532	1.96736e-10
B2M	13400.1	1.02533	6.2395e-09				KIAA0319	171.263	1.41042	1.99294e-10
EFHC2	148.222	-1.30319	7.07357e-09				PIGB	163.933	-1.17245	2.06134e-10
KCNK16	79.4376	-1.54905	7.25034e-09				XYLT1	151.762	-1.21145	3.16955e-10
C1QTNF8	142.02	-1.24333	8.16425e-09				BIN1	60.5604	2.12452	3.7218e-10
AMIGO2	184.199	1.04936	8.31275e-09				KCNMA1	182.571	1.17543	4.19156e-10
EDN3	86.3596	-1.53146	1.08128e-08				TTBK1	206.882	1.08863	4.53442e-10
RELL2	122.607	1.40402	1.21377e-08				ELOVL3	180.49	1.27487	4.83391e-10
MPP3	24.8441	3.23836	1.40188e-08				PDK4	70.3969	1.82906	8.43128e-10
OPRM1	47.077	-2.05802	1.48672e-08				PKNOX2	46.1254	-2.40209	9.17298e-10
PHYHIP	126.032	-1.34243	1.61363e-08				CES4A	121.389	1.46745	9.7045e-10
SH2D3C	82.3557	1.68098	1.89281e-08				SPA17	156.058	-1.16542	1.43016e-09
PDIA2	135.379	-1.22397	1.8997e-08				SLC9A9	183.046	1.12777	1.44857e-09
LRP1B	44.2752	2.37364	1.99097e-08				SERPINE1	34.154	2.84864	1.44902e-09
NTS	199.158	1.04932	1.99308e-08				ABCA13	36.6863	2.53935	1.74553e-09
TM6SF1	42.7561	2.16394	2.24324e-08				HOXC13	155.899	1.28085	1.81108e-09
TAAR1	176.252	-1.26538	3.03205e-08				CARD10	183.152	-1.07457	2.21341e-09
SLC34A3	84.5403	-1.49729	3.45422e-08				FAM174B	291.492	1.06801	2.63421e-09
MEGF6	177.344	-1.11899	3.68968e-08				BCAN	50.827	2.16104	2.97007e-09
EID3	74.5319	1.66932	4.62802e-08				SMTNL2	78.2709	-1.70148	3.00299e-09
ITK	29.5408	2.9458	6.30069e-08				LRRCC1	303.871	-1.23312	3.11306e-09
ISX	78.5412	1.49703	7.04531e-08				FGF21	35.739	2.93092	3.13447e-09
EPHA8	163.06	-1.03015	7.26269e-08				TTC9B	62.931	1.91323	4.73055e-09
DACT3	100.663	-1.27506	8.15317e-08				PANX3	44.4875	2.2229	4.90772e-09
RASD1	147.025	1.2584	9.28692e-08				VEGFD	265.169	-1.11145	5.03442e-09
IKBKE	157.669	1.11009	1.31114e-07				S100A6	223.975	-1.04741	5.44648e-09
OR51E1	110.005	-1.2969	1.38064e-07				ADSS1	203.788	-1.04315	6.13625e-09
POU2AF1	42.1617	2.21446	1.3895e-07				ZNF880	42.7696	2.19346	7.02231e-09
TNFRSF9	20.4489	5.88608	1.68867e-07				ZNF560	23.4847	4.41613	7.44436e-09
MYBPC2	121.03	-1.20787	1.72898e-07				GBP5	147.378	1.14028	7.45747e-09
MSS51	178.679	-1.0465	1.90366e-07				TRIM13	58.7761	1.81355	7.65832e-09
LMO1	157.562	-1.01822	2.07955e-07				CMKLR1	16.2014	-7.53442	8.02092e-09
CLDN9	161.47	-1.04868	2.19208e-07				CARD6	173.765	1.10422	9.28151e-09
NUPR1	23.5726	2.94417	2.28555e-07				SYK	145.905	-1.15175	9.62267e-09
MAGEA10	30.8845	2.4479	2.43035e-07				KCNV1	154.928	1.17982	1.049e-08
GPT	105.67	-1.30545	3.03312e-07				ACTG2	70.943	2.00307	1.06534e-08
XCL1	149.784	-1.00772	3.1145e-07				DPY19L2	188.936	-1.05204	1.14595e-08
SCUBE1	91.2566	-1.36999	3.79398e-07				TRAPPC2B	172.551	1.04532	1.3e-08
STAB1	54.6183	-1.65535	3.85056e-07				N4BP3	114.811	1.30843	1.36442e-08
HTR1D	56.0027	1.66717	3.99536e-07				CCDC3	188.092	-1.04153	1.62654e-08
PCP4	109.652	-1.24787	4.01331e-07				C1R	162.984	1.06616	1.72356e-08
TTC36	96.4062	-1.25983	4.11365e-07				SYNPR	230.4	-1.04515	1.96622e-08
ZNF208	18.4205	5.72753	4.33964e-07				ABLIM3	136.324	1.13172	2.0449e-08
TPSG1	47.3812	-1.93876	4.41455e-07				ULBP1	115.796	1.27435	2.39125e-08
FAM3B	47.3908	-1.7641	4.74106e-07				LOC124905403	150.572	1.18265	2.65483e-08
CYBA	46.0943	-2.02016	4.76951e-07				ZNF85	168.992	1.08606	2.81463e-08
ALDH2	46.1409	1.9816	4.8376e-07				CALHM5	74.0693	1.63934	2.84657e-08
CD6	30.52	-2.8026	5.11164e-07				CCDC177	130.983	-1.2092	3.49368e-08
IFIT2	32.7218	2.26984	5.71865e-07				TEX19	23.0469	3.3335	4.12865e-08
CYP4F11	10.5452	6.81199	6.12029e-07				IER3	79.2713	1.75511	4.23321e-08
ARMH4	79.3778	1.38547	6.33144e-07				PEX5L	107.734	1.22889	4.24129e-08
ITGB5	80.3277	1.54673	7.77105e-07				KLHL41	100.811	1.58743	4.3369e-08
TNFRSF12A	151.402	1.06993	8.48059e-07				KRT19	40.8605	-2.13078	5.44537e-08
COL24A1	127.218	-1.05453	1.03996e-06				BMPER	60.8046	-1.68375	5.63694e-08
LRRK1	73.992	-1.36345	1.18216e-06				KCNN1	182.906	-1.15937	6.53554e-08
LRRC51	124.82	-1.08044	1.37248e-06				MAFF	83.4694	1.51408	7.0131e-08
CASP8	63.9104	1.52305	1.42858e-06				ZNF808	143.807	1.14103	7.39636e-08
ANXA3	20.7276	2.94016	1.45093e-06				GAB3	49.478	2.0643	8.70737e-08
NTN3	125.695	-1.04218	1.51226e-06				ZNF879	78.6418	1.56201	1.06767e-07
LGALS9	65.6355	1.5813	1.62605e-06				ACOT11	111.962	-1.28797	1.28149e-07
BCL3	28.2748	2.43451	1.70715e-06				MC5R	27.6159	2.86438	1.30533e-07
LKAAEAR1	140.578	-1.09152	1.76943e-06				MTHFD1L	184.677	1.09276	1.35488e-07
EMILIN1	71.5086	1.34647	1.84821e-06				CDHR1	62.386	-1.54013	1.6464e-07
TGFB1	114.634	1.09588	1.87555e-06				CRH	27.3647	3.2409	1.70411e-07
CROCC2	56.4045	-1.54538	1.9647e-06				VN1R1	59.1791	1.71505	1.97172e-07
TMEM92	15.8978	5.51449	2.00386e-06				CHRNA9	18.6037	3.8388	2.30256e-07
TNN	53.0084	-1.59773	2.11555e-06				PCDHB16	84.3931	1.33357	2.5537e-07
VIL1	86.3037	-1.26859	2.415e-06				PCDHGA5	105.816	1.25724	2.70538e-07
BTN3A3	15.4398	3.82385	2.45251e-06				AP1M2	18.4554	6.60889	2.79852e-07
AMBP	13.3834	6.1741	2.64644e-06				ULBP2	53.9684	1.69058	3.20588e-07
PRSS16	92.2724	1.40298	2.74685e-06				MAGEA2B	111.67	-1.25584	3.36047e-07
LARP6	72.4406	1.39807	2.90404e-06				TSHR	150.155	-1.02486	3.96861e-07
RHEBL1	97.1073	1.20718	2.91704e-06				ALPK2	40.7499	2.25204	4.14437e-07
RAB3IL1	24.0188	2.51929	2.9983e-06				PRKCH	131.364	1.02061	4.53611e-07
CSTA	15.0661	5.43653	3.11733e-06				GBP1	117.277	1.14303	4.93001e-07
ROM1	86.2306	1.26659	3.16215e-06				RASSF6	33.8148	2.23533	5.38251e-07
EDN2	113.556	-1.16302	3.33139e-06				PLSCR5	82.3818	-1.44492	5.54394e-07
NOS3	14.2313	4.30842	3.68617e-06				CH25H	18.4919	4.05163	5.91655e-07
GFRA1	27.9187	-2.20509	3.88631e-06				CPA4	162.828	1.06688	6.02351e-07
CATSPERG	46.7659	1.60779	4.41177e-06				NLRP4	18.7077	5.72786	6.30577e-07
ADAMTS7	114.858	-1.07061	4.88101e-06				CRYL1	72.5793	-1.39318	6.32398e-07
CACNA1S	44.8661	-1.60848	4.98043e-06				LONRF2	62.9536	1.63391	7.29415e-07
SCNN1B	115.635	1.02432	5.02003e-06				PCDHGA1	225.918	1.01868	7.40161e-07
SLCO6A1	56.9053	-1.50749	5.22092e-06				PALMD	162.898	1.01323	7.63275e-07
KRTAP12-1	81.7268	-1.30104	5.31849e-06				FGF18	56.9903	-1.71685	8.21327e-07
LAT2	170.047	1.01826	5.5288e-06				TCN2	135.214	1.0163	8.40074e-07
NTRK1	65.2192	-1.56273	6.47041e-06				TYRP1	35.588	2.19241	9.09225e-07
CCR10	76.3038	1.20225	6.50207e-06				ACKR1	64.9391	-1.43597	9.12359e-07
CYP4F3	7.73699	6.37065	6.72059e-06				DYNC1I1	160.896	1.09899	9.7086e-07
RHOU	88.4246	1.19478	6.80888e-06				AMBP	9.71711	6.65876	1.00687e-06
ATOSB	71.7746	1.23383	7.06936e-06				DNAJC5B	40.7282	2.48039	1.0354e-06
MASP2	104.957	-1.05007	7.28232e-06				CCDC141	122.306	1.08772	1.04421e-06
DNM1	80.75	1.30433	7.58797e-06				STYK1	16.0491	4.90654	1.06661e-06
ANKRD22	14.5131	3.72609	8.08592e-06				ZNF320	16.1153	4.89306	1.08919e-06
IL6R	18.8447	2.7943	8.68321e-06				ITGBL1	74.1749	1.37739	1.25495e-06
SLC41A2	44.0522	1.70549	1.02538e-05				LRRC66	60.1983	-1.78071	1.4164e-06
CCDC148	77.0642	1.2111	1.05432e-05				EYS	39.1944	-1.94097	1.46974e-06
RHOC	71.6907	1.21278	1.08567e-05				CDKN1C	29.975	-2.23744	1.50933e-06
GDPD4	65.1142	-1.25514	1.11832e-05				FERMT1	45.0332	-1.71507	1.96576e-06
LYN	47.3004	1.71434	1.17636e-05				CHRDL2	24.179	2.66634	1.97943e-06
HTR5A	71.4855	1.21042	1.23268e-05				ZNF257	46.9276	1.72464	2.10505e-06
FILIP1	152.66	1.00717	1.29444e-05				GOLGA8R	134.316	1.39267	2.13052e-06
IGSF1	66.3732	-1.38196	1.31858e-05				CREG2	15.0572	4.04405	2.27161e-06
LIPH	94.9293	1.03831	1.32549e-05				BEST1	62.7869	1.62773	2.37168e-06
CCDC159	91.1353	1.10787	1.41433e-05				SMIM45	65.9114	1.73904	2.38045e-06
SLC47A2	12.2287	5.13163	1.43483e-05				DCN	54.4693	-1.50915	2.38599e-06
KRT38	15.7188	3.4124	1.51511e-05				ITGA5	87.0269	-1.21313	2.44057e-06
NLRC5	61.208	1.37409	1.64611e-05				TRIM38	15.9271	5.48114	2.44299e-06
CRPPA	62.1043	-1.40636	1.65083e-05				MUC13	15.37	3.76174	2.86296e-06
NLRP11	13.1211	3.57576	1.88762e-05				NLRC5	107.831	1.08553	3.11073e-06
DNAH5	36.5216	-1.72927	1.95191e-05				ZNF90	24.8185	2.54633	3.17062e-06
SERPINE1	6.68556	6.15808	2.00716e-05				FGF11	116.211	1.01975	3.4194e-06
LAMP3	102.713	1.13037	2.07353e-05				KBTBD3	79.2236	-1.39043	3.75891e-06
RGCC	31.6451	1.95642	2.19963e-05				RGPD6	80.6993	-1.61967	3.90853e-06
GIPR	75.0177	1.1224	2.48392e-05				MYOF	87.9353	1.18214	3.91289e-06
CD33	7.05315	6.22134	2.50428e-05				ATP6V1B1	84.9565	-1.31545	4.07649e-06
HOXD12	75.2139	-1.19537	2.5095e-05				FCN2	26.1015	-2.57686	4.61383e-06
SERPINB5	41.3283	1.74116	2.62868e-05				P4HA3	29.7234	2.21388	4.7006e-06
KRTAP10-11	58.8008	-1.31413	2.65291e-05				FUT1	25.1965	2.49546	5.16662e-06
ACVRL1	90.1383	1.11313	2.68588e-05				ARHGEF37	52.5747	-1.62226	6.04019e-06
C13orf46	88.3341	-1.11174	2.76977e-05				MYH7B	72.7944	1.25111	6.20954e-06
ACE	71.3053	-1.17549	3.07776e-05				IFFO2	44.1207	-1.77438	6.7674e-06
CRIP3	38.0683	-1.69997	3.23378e-05				ZNF433	81.9459	1.24163	8.23192e-06
LIMS2	28.8311	-2.07339	3.27425e-05				RFPL4A	7.49784	6.28866	9.10611e-06
MS4A15	48.3257	-1.54922	3.38445e-05				DCAF4L1	62.6481	1.4626	9.8968e-06
FXYD5	29.0761	1.99855	3.47561e-05				OSGIN1	7.91879	6.36498	1.01353e-05
HAPSTR2	96.9295	-1.10504	3.50915e-05				YPEL4	78.0732	1.24335	1.08088e-05
H4C8	81.8763	-1.06165	3.51502e-05				ASB5	54.9987	1.50225	1.09738e-05
PTCH2	86.1682	-1.17836	3.73518e-05				H2AC6	185.031	-1.1199	1.15141e-05
SPP1	20.1626	2.39617	3.94778e-05				MISP	24.9712	2.96662	1.22497e-05
NCF2	37.729	1.74005	3.9929e-05				ADGRD1	12.2165	4.48389	1.32313e-05
CRIP1	109.958	-1.1005	4.09748e-05				TLR6	16.1633	3.24532	1.33853e-05
SNX32	23.3502	-2.06979	4.1228e-05				A2M	33.1269	1.94445	1.35144e-05
LRRC43	19.3012	-2.41933	4.79235e-05				TMEM37	91.39	1.17923	1.36516e-05
KCTD11	26.1462	1.92838	4.90377e-05				TAP2	13.4512	4.189	1.39112e-05
GTSF1	48.3575	1.41087	4.936e-05				HFM1	82.1955	-1.14117	1.39512e-05
LOC124902605	15.0268	-2.74321	4.94332e-05				TRPC6	52.0601	-1.5138	1.41239e-05
PBLD	76.1027	-1.23182	5.01019e-05				TMEM229B	46.7884	-1.9208	1.5214e-05
MAGEB6	5.87059	5.97134	5.13066e-05				IGFN1	16.557	3.42724	1.59975e-05
LOC124900374	26.0012	2.09173	5.22302e-05				GREB1	15.2133	3.30895	1.66831e-05
GLT1D1	61.4495	-1.30699	5.29082e-05				MRLN	34.682	-1.73317	1.75029e-05
ITGA1	14.9394	2.81106	5.33512e-05				TEX13C	6.89294	6.16224	1.76485e-05
TBC1D3K	22.3918	-2.23395	5.50939e-05				HLA-C	11.9497	5.05152	2.01804e-05
C2orf78	11.1616	-3.9943	5.51776e-05				NAPSA	42.8638	1.54388	2.06778e-05
LOC124901355	76.569	-1.11149	6.22012e-05				TRPV3	7.47717	6.28106	2.0982e-05
IL32	5.71702	5.93289	6.23137e-05				LPL	50.4933	1.47395	2.12046e-05
OCA2	48.1395	-1.45646	6.23739e-05				ESR1	17.8484	2.91955	2.1817e-05
TLCD2	13.7065	2.98892	6.37365e-05				CENPE	1647.51	-1.68281	2.25678e-05
SLC30A2	10.5939	4.92698	6.75703e-05				C11orf87	6.24221	-6.15741	2.33029e-05
TMEM187	73.4145	-1.18136	6.92352e-05				PCDHGA3	21.5736	2.78734	2.4005e-05
ITGB2	61.2762	-1.32614	7.05208e-05				CD36	72.3096	1.21323	2.54364e-05
FEZ1	26.1558	2.09783	7.27128e-05				SYNC	35.3569	-1.8164	2.56163e-05
VWA7	70.73	1.10327	7.42659e-05				GCNA	94.2095	1.17079	2.7935e-05
ITGB1BP2	82.1214	-1.07937	7.54667e-05				PCDHB9	111.287	1.02095	2.99345e-05
KCNK10	49.7155	1.41648	7.59807e-05				VCX3A	12.8971	3.50717	3.06267e-05
RNF39	80.2627	-1.01502	7.66827e-05				NUAK2	95.5069	1.04918	3.09761e-05
FAM167A	29.5879	1.84374	7.72335e-05				PCSK9	6.43128	6.06162	3.48821e-05
SLC6A20	53.4344	-1.27642	8.0054e-05				ACTA2	93.8042	1.11842	3.52747e-05
S100A14	78.6048	1.26762	8.85466e-05				DCAF8L1	11.3093	4.97359	3.60134e-05
CD177	28.7429	1.89048	9.00853e-05				NTNG2	121.081	-1.03337	3.61662e-05
NQO2	19.3502	2.22924	9.26388e-05				ITPRIPL2	65.3833	-1.30627	3.6225e-05
HTN1	61.6159	1.14301	9.45826e-05				SLC30A3	79.5467	1.12927	3.73642e-05
CDKL5	60.5901	1.17982	0.000102901				TNFSF13	76.7332	1.18909	3.78479e-05
LOC124903621	12.5495	-2.90164	0.000116008				OSBPL10	12.6445	3.48975	3.78582e-05
LRGUK	92.5553	-1.01732	0.000117859				IRF6	20.9541	2.59964	3.82449e-05
FGG	5.20041	5.79138	0.000119177				SLC12A8	61.0441	1.33738	4.14787e-05
PRKCE	80.5886	1.00036	0.000130192				TAGAP	39.0041	1.85047	4.39424e-05
XKR6	27.9088	1.93726	0.000130509				ZNF492	6.01556	5.96819	4.40984e-05
HOMER2	93.8739	1.03898	0.000144339				CDH9	147.863	-1.17962	4.65503e-05
EVPL	85.6046	-1.02037	0.00014777				C4orf54	16.8295	3.11761	4.67255e-05
IFITM3	9.1906	4.70419	0.000160418				VWA7	35.0636	1.71882	4.83296e-05
PABPC4L	32.7512	-1.71475	0.000171572				EID3	28.9761	2.12924	5.04068e-05
IL15	51.4189	1.34841	0.000171847				CYP1A1	14.1876	3.2071	5.27727e-05
SCIN	54.0719	1.18733	0.000172272				ADM	32.3262	2.00447	5.31128e-05
CRYZL2P-SEC16B	9.28297	-3.74811	0.000182345				CDX1	5.76219	-6.04053	5.53458e-05
GLDC	46.3853	-1.33374	0.000191331				NR4A3	52.1397	1.36515	5.70108e-05
CLEC19A	12.0209	3.41122	0.000196284				TTC39A	24.8339	1.97599	5.8008e-05
CCDC80	11.2073	3.31287	0.00020009				LOC124902693	84.0418	1.01805	5.81557e-05
SAXO5	29.385	-1.75394	0.00021007				TNFSF9	10.5501	4.88665	5.90338e-05
LY96	8.98721	4.05354	0.000212727				GRM8	23.8282	2.0916	6.43894e-05
PVALB	21.9065	-1.96721	0.000234504				ARHGDIB	39.7131	1.60412	7.23938e-05
SOX1	11.5565	-3.05047	0.000239748				HKDC1	17.4153	2.51443	7.36689e-05
CDH10	59.673	-1.11459	0.000240536				PINLYP	33.7897	1.78235	7.38012e-05
LOC124904395	21.6387	2.03648	0.0002408				FAXDC2	56.9865	1.46634	7.81649e-05
PCDHGC4	67.4696	-1.06168	0.000243147				C3orf80	36.5017	1.6361	8.46571e-05
SUSD3	23.2733	-1.85924	0.000264714				ANGPTL1	24.7852	1.96763	8.74507e-05
TNFAIP2	45.2689	-1.29688	0.000274806				HSPA6	12.6417	3.02594	8.78269e-05
BIK	73.7099	-1.04202	0.000276291				ZNF682	33.7761	1.96786	9.02313e-05
NOMO3	597.809	1.43665	0.000284567				SELENOM	43.5685	1.50358	9.35573e-05
ANO10	54.6253	1.15148	0.000285012				LLGL2	63.5173	-1.19417	9.52312e-05
GDF9	28.0459	-1.68306	0.000290202				USP50	32.3312	1.60368	9.53037e-05
PRSS8	27.3343	1.79332	0.000305026				ZBTB16	82.4533	-1.01613	9.58918e-05
MYOM3	4.81164	-5.7438	0.000312387				HEY2	53.1988	1.24342	0.0001006
PLB1	58.7179	1.11379	0.00033098				LDOC1	96.0715	1.08277	0.000102944
AQP3	63.2318	1.13371	0.000338068				WDR31	48.8579	-1.35531	0.000104801
NTN4	57.4305	-1.18485	0.000363208				ZNF728	11.8697	3.64201	0.000105102
ERMN	34.7082	1.5414	0.000383157				SPSB1	31.381	1.97534	0.000107214
PTGR1	4.25767	-5.56884	0.000409661				SLC45A2	14.1167	-2.99237	0.000113568
LHFPL2	55.7382	1.1116	0.000420179				GJA3	27.0987	1.94308	0.000114666
LOC124900275	21.4912	2.00643	0.000440686				MLIP	9.58669	4.74839	0.000117268
TMOD4	51.4016	-1.13127	0.000456979				TFEC	9.64782	4.13493	0.00011995
CCRL2	20.2685	1.92012	0.000470105				ALDH4A1	75.2203	-1.03786	0.000121234
TMEM74B	13.3658	-2.69945	0.000485007				TLL1	65.9797	1.11176	0.000123933
ULBP2	26.376	1.68366	0.000545096				VCX	5.20911	5.76109	0.00012442
PAX4	39.6455	-1.32462	0.000554877				OSMR	14.2937	2.84576	0.000125123
ENTREP1	44.8288	1.41564	0.000555592				TNFRSF8	10.8752	3.23394	0.000129565
SLC9A9	15.2562	2.30614	0.000580806				CT47C1	5.28528	5.78486	0.000133231
H2AC8	69.3024	-1.17503	0.000591566				PCDHGA2	53.3824	1.45179	0.000138255
ZNF391	8.81329	3.22896	0.000593551				SYT12	86.3991	-1.0151	0.000145122
PLXDC2	19.9676	2.19958	0.00062279				H2AC20	49.3808	-1.38085	0.000149331
C1R	62.4046	-1.11719	0.000659443				TSPAN1	88.3816	1.0545	0.000152889
C4orf19	8.11284	3.45106	0.000667194				IFIT3	18.5152	2.30406	0.000159649
BEX2	11.1126	2.84741	0.000705868				KLB	41.8941	1.44326	0.00016129
LSP1	3.90568	-5.44495	0.000727448				SHISA3	17.7283	-2.22288	0.000161993
ERICH3	65.9195	-1.02501	0.000730526				FABP4	23.3666	2.03914	0.000163987
SPATS1	39.9052	-1.24798	0.000756091				FAM110D	44.6387	-1.38373	0.000167912
H2BC9	66.8513	-1.02187	0.000760232				VCX3B	5.3453	5.804	0.000168288
SLC25A48	23.0625	1.75892	0.000769904				DCLK3	30.8361	1.84809	0.000168596
MFNG	10.5432	-2.90558	0.000782184				TBX15	35.9485	-1.78846	0.000171785
TAS1R3	35.8493	-1.41223	0.000784028				STON1	88.2136	-1.03389	0.000181611
CBS	1281.56	1.23911	0.000815263				UBE2L6	91.1726	1.075	0.000190667
FABP6	47.8631	-1.20525	0.000849597				ADCY10	47.3997	1.30955	0.000194059
TNS1	61.491	-1.0473	0.000857776				GPR137B	5.01143	5.70695	0.000194398
ERAP2	37.0706	1.26688	0.000882043				ZNF705D	5.06379	5.71407	0.000209667
TTLL10	37.5944	-1.26538	0.000894964				HAPLN1	72.2414	1.11979	0.000213612
SLC47A1	3.86497	5.36538	0.000895487				ZNF488	22.1858	-1.92096	0.000215571
FGF1	9.08151	3.26215	0.000903132				CA13	11.9574	3.42115	0.000236043
UNC13C	59.8698	-1.03032	0.000931159				SLC7A7	44.3911	1.41373	0.000246876
ALDH3A1	15.9609	2.18538	0.000945486				SLC46A3	28.6433	1.59635	0.000261104
CTRL	56.8713	-1.03251	0.00101069				KLK2	25.3958	1.77331	0.000261398
MYLK3	71.8896	-1.07929	0.00103363				IFITM3	8.91475	4.63583	0.000266544
TNF	11.2876	2.49587	0.00103462				FAM163A	21.1564	-2.11303	0.000267124
PTPRH	13.071	2.42767	0.00103607				ATP10B	58.5181	-1.18905	0.000280156
C3orf80	38.6294	1.32506	0.0010553				KIF6	59.016	-1.18871	0.00028431
SLC22A17	34.1207	1.44043	0.00114033				TPRG1	22.0821	-1.92335	0.000309529
KCNJ12	8.11637	-3.57409	0.00115119				THEM4	60.0092	-1.14346	0.000313134
LCN8	6.96225	-3.74122	0.00121518				RAPGEF3	24.7085	1.88947	0.000314473
LOC124903408	14.5925	-2.61993	0.00126414				HLA-DPA1	28.7645	1.65196	0.000324599
PRDM16	28.0229	-1.49348	0.00127505				RGS3	74.7467	-1.06666	0.00032603
PHEX	53.8362	1.23178	0.00128145				CACNB4	43.781	1.38604	0.000330008
CHL1	72.7937	-1.26387	0.00130866				ZNF66	26.1071	1.71396	0.000332878
C1orf202	28.0378	-1.55725	0.00131341				ADGRF4	19.6187	2.19745	0.000335437
ANO7	26.3942	1.52669	0.00138184				LMO1	68.4845	1.10492	0.000341621
KRTAP10-6	38.728	-1.19683	0.00138897				AOX1	8.24357	4.49715	0.000346474
SMIM44	29.7821	-1.38183	0.00143498				ARHGAP9	74.9629	1.04608	0.000348763
INHBC	19.2534	2.23139	0.00146377				C5	64.7836	-1.35297	0.000352253
MCEMP1	25.1247	1.48016	0.00146439				CHRNA6	4.42091	5.5244	0.000370824
FAM43A	57.1462	1.00199	0.00148526				COL5A1	17.5868	-2.24196	0.00037504
RNF224	35.3956	-1.31293	0.00149488				INSM2	74.0254	1.04034	0.000383356
LOC124907867	22.6047	1.66472	0.00151649				TMPRSS5	28.4838	1.62596	0.000398285
FCGRT	14.9527	-2.18621	0.00151664				MFNG	12.3337	-2.6319	0.000405932
PYGM	36.1501	-1.2885	0.00152506				ICAM1	16.3033	2.26922	0.000411974
BMP4	45.5759	-1.13148	0.00154586				SFRP4	24.6684	1.77081	0.000420769
OPLAH	25.6987	1.5673	0.0015459				TG	16.5626	-2.26911	0.000434315
TM4SF5	3.55538	5.23472	0.00157448				FHAD1	33.3457	1.58655	0.000449689
C22orf15	48.2923	1.17844	0.00162061				PCDHGA4	38.0112	1.36782	0.000449806
LCN10	9.12224	-3.05227	0.00164134				F2RL2	8.15217	3.88151	0.000482615
SCART1	6.50861	-4.23953	0.00167441				NTSR1	46.6013	1.18508	0.000487924
PLXDC1	26.221	-1.4381	0.00174423				HSPB3	9.10723	3.58214	0.000501828
CHADL	44.8076	-1.11488	0.00174632				CCIN	27.6503	1.68666	0.000532836
NLRP4	3.39162	5.17607	0.00175191				HLA-DPB1	17.757	2.03187	0.000538934
KATNAL2	53.5183	-1.01399	0.0018714				LOC100533997	39.7302	-1.33009	0.00057794
OXTR	43.6555	1.12164	0.00198519				TUBA3D	47.076	-1.17907	0.00061605
CNTNAP4	8.86411	-3.09976	0.00201397				SH2D6	54.4443	1.12036	0.000632162
CIMIP1	3.23411	-5.17225	0.00203453				NEFH	20.0625	2.08836	0.000640288
SLC24A3	27.5086	1.4167	0.00205502				TRIM55	8.45059	3.4866	0.000644992
CEBPA	24.3904	1.51812	0.00207122				ZNF540	71.4063	1.0702	0.000647064
DEF6	45.2273	-1.14375	0.0020871				SLC2A5	23.7524	-1.92586	0.000676819
MMEL1	27.9277	-1.4207	0.0020888				FOSB	30.8324	1.46738	0.000684641
PTGER2	25.1665	1.69202	0.002189				IFITM10	9.29778	2.98126	0.000690118
SPDEF	20.8134	-1.66149	0.00221027				MYCT1	4.22995	5.45515	0.000696992
SULT1C2	3.33818	5.15667	0.00221398				SLAMF8	3.96631	-5.50416	0.000715986
YBX2	27.4082	1.45716	0.00222092				RDH12	36.7421	1.35438	0.000735555
MTM1	32.2046	1.31734	0.00223097				LOC124903206	28.8524	1.55689	0.000786582
BSND	52.3744	-1.14212	0.00225851				AGXT2	9.32355	3.26265	0.000791053
KLHDC7B	6.0682	4.07837	0.00232738				ZNF98	3.92587	5.35406	0.000801395
OR51T1	19.4786	-1.75389	0.00251567				RFPL1	68.3034	1.18277	0.000843943
ADGRF4	12.1721	2.16799	0.00263068				IL32	8.24045	3.41873	0.000850322
NANOS3	42.463	-1.11994	0.00266238				CMTM1	54.7813	1.04281	0.00085591
KRTAP10-12	24.8244	-1.42988	0.00273305				RASGEF1B	78.1818	1.139	0.000856558
KLK11	43.077	-1.06714	0.00279193				ZNF816	23.5708	2.11231	0.000912392
TMPRSS6	30.2333	-1.3045	0.00293323				LY96	8.47552	3.13102	0.000915007
TBC1D3F	14.3378	2.10317	0.00293385				TMEM272	20.3027	1.948	0.000922401
RPGRIP1	45.1132	-1.04822	0.00293681				ITGB3	50.7607	1.07376	0.000965052
GPR62	21.2748	-1.61027	0.00294829				FRAT1	36.9221	1.33297	0.0009689
KCP	15.3113	1.90269	0.00300483				SEPTIN1	55.2089	-1.07744	0.000988578
FOXD2	44.0498	1.15743	0.00306166				ZC3H12B	68.6328	-1.00338	0.00105069
PCED1B	14.7855	1.84563	0.00322446				IL21R	55.0135	1.13223	0.00106989
KIAA1210	7.83242	3.04304	0.00323832				CFHR3	32.6727	-1.46611	0.00107325
NPAP1	30.8645	-1.349	0.00323992				SPOCD1	20.227	1.85628	0.00109719
MID2	32.2626	1.35974	0.0033352				GYG2	18.8252	-2.04907	0.00112391
NPL	55.2799	1.0099	0.00335749				ZPLD1	42.2834	-1.31576	0.00115362
PSD2	3.20289	-5.16002	0.00335861				CXCL10	7.8671	3.36858	0.00116932
TMEM30B	41.7474	-1.03041	0.00339608				NUTM2B	31.5642	-1.37689	0.00118479
STYXL2	14.1543	2.17977	0.00339649				CCDC81	16.3724	2.00037	0.00120098
PRSS3	27.793	1.36095	0.00344861				ASPG	25.2206	-1.5495	0.00120881
RAB11FIP5	52.413	1.26426	0.00347744				CRYBB3	14.0743	2.15212	0.00123775
DEGS2	19.3246	-1.59225	0.00361257				MYD88	9.98368	2.63401	0.00126927
LOXL2	24.3729	-1.45535	0.00364265				LOC124900389	24.1393	2.08761	0.00126982
NMB	54.1398	-1.0587	0.00365233				MAGEB6B	16.9434	2.53403	0.00127693
HFM1	35.4982	-1.14594	0.00367966				LOC124902605	6.82433	4.23973	0.00127853
UROC1	21.8055	-1.50665	0.00370365				PCDHGB6	26.3215	1.47161	0.0013154
ERN2	13.8111	-1.96174	0.00379855				NEK10	39.6244	1.2268	0.00132035
BRS3	3.11363	5.04019	0.00397276				KANK4	14.5241	-2.04291	0.00133565
CCDC27	5.41198	-3.99923	0.00419126				RERG	40.7953	1.422	0.00136359
SERTM2	16.7345	-1.7341	0.00424889				RADX	18.5349	2.00466	0.00140465
NAALAD2	57.599	-1.02778	0.00431217				MSX1	54.0321	1.02153	0.00141491
SULT1C4	5.43036	3.90795	0.00441302				MUC19	5.42284	4.81644	0.0015201
EIF3CL	1237.76	2.22452	0.00462497				PCDHA5	38.5206	1.1983	0.00155001
GNRH2	53.5646	-1.02709	0.00467818				PENK	37.0634	-1.3727	0.00158008
DNER	15.8005	-1.77873	0.00475221				PDYN	46.2682	1.25027	0.00160595
KCNQ1	16.987	-1.78544	0.00483321				SMIM17	22.963	-1.55785	0.00161568
ZYX	40.1308	1.09762	0.00485136				MYO1E	43.1037	-1.2056	0.0016255
TMEM229A	14.2702	-1.92197	0.0048615				ZNF722	3.48561	5.18089	0.00165691
TMEM91	33.3733	-1.22214	0.00489005				ALPL	31.2742	-1.53374	0.00171032
ZNF676	2.9144	4.96725	0.00490508				TRDN	30.5307	-1.37609	0.00171681
PLA2G4C	7.15559	2.89372	0.00496632				FAP	53.7256	-1.05874	0.001794
WNT3	2.71306	-4.91959	0.00516547				SLFN13	7.55106	3.31333	0.00180488
ZNF91	17.0427	1.98271	0.0052708				BCAM	30.054	-1.45315	0.0018667
LRRC19	4.90122	-3.85696	0.00556839				AQP1	22.6956	1.55508	0.0018863
HOXA4	17.673	-1.61497	0.00566329				CDH4	14.9949	1.92855	0.00191609
HCAR1	36.5004	-1.15558	0.00580443				FUT3	7.61391	3.32477	0.00194494
RGPD5	41.6553	1.47195	0.00583284				PANX2	6.5298	4.16891	0.00202761
ITGA9	18.3085	-1.73179	0.00585997				ZNF626	10.2234	2.64306	0.0021099
GPR17	4.18513	-4.53283	0.00587469				HMGA2	6.95733	-3.29211	0.00212625
BBOX1	3.93634	4.37239	0.00588195				WNT9B	11.7426	2.67161	0.00220376
H3C8	30.4137	-1.25628	0.00593851				SLC5A8	21.9983	1.57587	0.00223952
ARID3C	19.3223	-1.5791	0.0060922				BRS3	33.8617	1.43199	0.00228657
BPIFC	4.04884	4.39799	0.00616535				LOC124903723	22.8715	1.57319	0.00231737
TTLL13	9.24132	-2.24191	0.00624064				PCDHB4	39.9033	1.23888	0.00248335
PLAC1	27.9599	1.19541	0.00632903				ALDH1A1	25.0651	-1.68096	0.00249234
KCNK2	29.4736	-1.22642	0.00640796				FMO3	24.6716	-1.51449	0.00250958
GSTM4	41.2124	1.07873	0.00652795				CYP24A1	5.14133	4.72472	0.00253931
KRTAP10-7	22.9279	-1.46005	0.00666739				MAGEB6	44.769	1.08181	0.00266911
RGS6	36.3717	-1.21713	0.00670039				MTMR8	45.4984	1.06279	0.00272517
LRRC46	38.5979	-1.0754	0.00670576				CALCB	27.4664	1.37918	0.0027855
ACE2	2.63641	4.80842	0.00674637				LIFR	16.0219	-2.02936	0.00283777
GPLD1	40.4403	-1.02378	0.00675464				CACHD1	40.5271	1.17137	0.0028538
TSPAN32	31.2248	-1.16129	0.00677388				DENND6B	50.561	-1.02901	0.00287469
POTEJ	2.73088	-4.9278	0.00700774				OXTR	39.3317	-1.25139	0.00287806
AKAP17A_1	63.9256	1.14445	0.00704545				LRRN4CL	36.3875	1.30011	0.00295286
CFHR4	2.5423	-4.82589	0.00720927				SLC35F4	15.432	1.78223	0.00300695
TNFRSF10C	43.0923	-1.04329	0.00727554				TRIM21	18.4196	1.62407	0.00304059
KRTAP12-2	11.2788	-1.98482	0.00735943				PCDH18	3.20192	-5.18963	0.00308216
DNTT	2.61917	4.80072	0.00736303				ZNF470-DT	45.2832	1.06075	0.00313312
LAD1	38.3483	-1.10118	0.0073833				DRP2	23.7409	-1.47988	0.00314307
KCNJ16	31.4586	1.29538	0.00743898				ITGAD	20.8795	1.57735	0.00316123
C11orf21	15.3333	-1.67606	0.00753021				LPAR6	9.98154	2.43843	0.00316496
GRM3	21.8111	-1.32943	0.00760865				GPR4	10.006	2.65942	0.0032007
NRG1	7.33251	-2.64112	0.00790453				LOC124901993	7.53775	2.94328	0.00321732
OR1F1	12.558	1.96687	0.00804459				ZNF347	7.42702	3.31254	0.00325164
FNDC11	40.1099	-1.04976	0.00809706				ASB11	3.11239	5.02095	0.00335969
SHD	33.2104	-1.15519	0.00810103				DHRSX_1	16.6974	2.65793	0.00342759
G6PC2	30.0185	1.10389	0.00814057				F8	32.0316	-1.32622	0.00344216
SLC6A18	8.34136	-2.29082	0.00817159				CSAG2	53.0464	-2.73832	0.00351284
HPX	16.812	-1.58673	0.00822817				APOL2	4.68177	4.59228	0.00352752
ACTN3	8.26302	-2.4437	0.00822945				GDNF	31.4176	1.23502	0.00353425
KLC3	17.5753	-1.49208	0.00828883				SGCZ	2.99865	4.96435	0.00361211
ARTN	34.1376	1.49698	0.00833315				AK9	21.1385	-1.578	0.00367452
CFAP90	2.53817	-4.82384	0.00840648				DNAH10	21.5191	1.52926	0.0036842
AKR1B10	2.50885	4.74704	0.00878537				PSORS1C1	3.00883	4.96879	0.00369485
ASPG	21.2466	-1.66557	0.00881567				IFNE	12.3716	2.04596	0.00382377
CTSO	19.9032	-1.43799	0.0090368				RGR	7.19936	-2.97967	0.00382771
H2AC13	22.5088	-1.34766	0.00909923				TMEM139	26.2205	1.46021	0.00387619
GBP6	33.72	1.09871	0.00945186				PLCXD2	14.6718	1.87455	0.00391224
MFSD6L	2.38765	-4.73407	0.00950819				OR2T8	3.0678	5.00257	0.00397883
MS4A18	12.5971	-1.9277	0.00952392				IGLON5	19.8324	1.78225	0.00399898
SPRN	12.5352	-1.78136	0.0097731				LBX2	26.7899	1.31449	0.00401391
MPIG6B	4.73115	-3.79624	0.0104307				FZD9	39.1177	1.11249	0.00405789
FN1	26.035	1.17189	0.0105837				ADAMTS12	5.71928	3.92567	0.004321
PXDC1	28.3303	1.09987	0.0107253				BTC	34.4874	-1.19109	0.00436335
BTN3A2	25.255	1.3061	0.0107677				LAD1	14.1108	-2.01655	0.00442646
FAM110C	34.5995	1.11305	0.0108112				PPP3R2	3.15562	5.02941	0.0044706
KCNT1	28.7758	-1.0976	0.0108308				FAM9B	2.86068	4.89509	0.00451268
PITX1	35.6723	1.03634	0.0109682				TMEM132B	23.8077	1.39124	0.00455403
DAAM2	19.0819	-1.3874	0.0112783				NOTCH2NLA	50.2512	-1.34677	0.00459898
FRZB	25.2629	-1.55019	0.0114404				TMEM225B	21.766	-1.39431	0.00467791
GARIN1B	2.33804	4.64685	0.0120407				TMEM45A	16.0312	1.83937	0.00473562
KL	21.0711	1.29144	0.0121865				SLC12A7	5.51383	3.88376	0.00482973
FAM186B	34.8992	-1.08279	0.0123237				CRHR2	38.2877	1.07725	0.00490802
SULT1A3	103.478	-1.8837	0.0124242				FBXO40	2.82626	4.88013	0.00496492
BTN3A1	9.1743	2.13755	0.0125083				UTS2	29.0519	1.32511	0.00508516
PODN	15.5258	-1.48054	0.0126962				KLHL33	13.9307	1.79237	0.00523207
SLC7A8	2.26951	4.59584	0.0129424				SPDYE14	29.5699	-1.50227	0.00524219
LOC124904583	12.963	-1.6934	0.0132587				LAMA2	6.86816	2.80098	0.00534249
AFF2	5.00652	-3.28801	0.0134721				H3C10	6.95392	-2.93453	0.00536644
CARD11	7.24023	-2.59856	0.0136724				EDNRB	17.8413	1.57059	0.00546649
ASB13	21.8235	-1.2288	0.0137717				TM4SF19	15.8408	1.75381	0.00547898
XYLT1	9.16546	-2.00634	0.0139713				WSCD2	45.4974	-1.12824	0.00548339
PEX5L	35.2622	-1.05426	0.0139948				EOMES	39.0316	1.16943	0.00549051
LHX8	4.99218	3.14596	0.0142306				TNFSF18	6.95548	3.21034	0.00549611
AVPR1B	4.3648	-3.69926	0.0145228				CDK15	12.8317	1.99594	0.0057155
RD3	8.39127	2.15761	0.014534				CASP4	5.48675	3.88979	0.00574204
BLVRB	5.72884	2.90325	0.0146642				SSX2	4.98374	4.67688	0.00581409
GPR55	5.44702	2.80305	0.0148135				CD74	17.5774	1.52758	0.00601482
CALB2	20.5587	-1.30016	0.0148962				TCIRG1	18.4829	1.54985	0.00609753
DNAJB7	17.5452	-1.44925	0.0149405				BMP6	8.63572	2.84339	0.00614515
HTRA3	2.5791	4.79119	0.0149442				SPX	2.86277	4.89645	0.00637485
LOC124901030	19.4102	-1.2898	0.0150477				PTGDS	4.84109	-3.87408	0.0064501
LOC107987269	12.4331	-1.60069	0.0150843				RSPH4A	21.4279	-1.35917	0.00646704
RASGEF1A	31.7068	-1.05127	0.0152585				CXCL3	2.75533	4.84798	0.00656111
C1QTNF2	8.47209	2.19141	0.0154917				RBPJL	2.66898	4.79732	0.00657539
MYO15A	21.7012	-1.19742	0.0155248				AKR1C2	7.77091	2.68034	0.00667058
EDA	5.74535	-2.58522	0.0155543				LYRM9	23.9105	-1.31209	0.00672581
LDLRAP1	24.8997	1.16935	0.0157285				COL4A3	3.90054	-4.44699	0.0067631
OPN4	22.0257	-1.32813	0.0157806				TLE4	6.68336	3.07954	0.0067644
H3C12	12.8801	-1.59559	0.0158339				GOLGA8J	31.6583	1.1572	0.00684174
PACSIN3	22.2557	1.1806	0.0158963				TBX4	8.99338	2.23735	0.0068712
RILPL2	34.9443	1.13916	0.0161215				RUNX2	14.4728	1.66611	0.00708732
LOC124902704	2.19202	-4.61295	0.0165018				ADM2	21.4787	1.46174	0.00713623
REN	3.08735	3.99479	0.0168475				HTR1D	12.9366	1.89405	0.00714861
COL5A2	20.0034	-1.29809	0.0169758				CT45A10	3.7865	4.27045	0.00726682
NRAP	7.3291	-2.26224	0.0169896				KCNJ15	2.73707	4.83929	0.00733662
TGM1	20.3486	-1.22396	0.0170224				CFAP70	40.8959	1.07226	0.00744058
NETO1	27.6693	1.05401	0.0170894				STX19	6.3935	3.52452	0.00747675
NHLRC4	21.7149	1.19038	0.0171501				SAG	7.29862	2.8943	0.00773156
SH2D1B	4.31143	3.56723	0.0172004				APH1B	24.8656	1.2669	0.00777159
GALNTL6	12.1128	-1.66741	0.0172517				H2AC17	13.6266	-1.79242	0.00780718
KCNJ9	14.0733	-1.48269	0.0175439				SERPINB5	6.62139	2.73351	0.00792257
CA14	27.1795	-1.15359	0.01777				CYB5R4	26.119	1.17992	0.00806908
NNMT	22.8245	-1.21501	0.0180481				CT45A1	3.68189	4.22451	0.00812884
SPDYC	2.04028	-4.50788	0.018137				KIF17	11.775	2.09302	0.00820945
GNAT1	7.72569	2.23963	0.0183373				EVI2A	7.5638	2.63382	0.00849986
STYK1	13.8635	1.639	0.0184856				RUNDC3B	7.08287	2.88417	0.00850882
CMYA5	18.3817	-1.29249	0.0185342				ENAM	2.61914	4.76261	0.00862206
FAM181A	2.03565	-4.50507	0.0185715				PLPP2	29.1418	1.22207	0.00867137
EPDR1	10.5729	1.78064	0.0186409				DRC1	4.82469	3.66478	0.00891404
CCR7	17.7183	-1.48782	0.0187157				KRT40	2.58472	4.74599	0.00897774
CCDC168	11.6346	1.70169	0.018762				TRIM72	3.01513	4.9786	0.00899161
LOC124901227	4.13127	-3.45482	0.0188265				PLAC1	52.4058	1.06389	0.00904786
PTGS1	15.6774	1.57513	0.0191178				ZNF578	6.50494	2.68378	0.00929013
SLC10A5	16.83	1.57385	0.0193827				GCGR	20.6466	-1.36967	0.00942614
SPAM1	2.03102	-4.50224	0.0197727				CTAG1A	33.407	-1.05436	0.00950648
CIBAR2	8.60872	-1.91492	0.0199835				MUC15	32.8895	-1.37577	0.00951068
TMEM269	29.3881	-1.03637	0.0201414				SCTR	3.54391	4.1652	0.00971568
LAMP5	12.7611	-1.55771	0.020341				VCX2	2.48641	4.69697	0.00972771
EFNA2	10.2371	1.71552	0.0203551				CRACDL	10.1776	-2.35107	0.00991418
THEM5	2.03052	-4.5019	0.0204478				AANAT	38.3817	-1.02668	0.0104477
OLFML2B	2.98262	3.93743	0.0206865				OLFM4	4.71279	-3.80043	0.0106333
SCGB2A1	23.2538	1.22716	0.0207632				GAGE13	15.8518	-2.17189	0.0107592
PAK6	6.66202	2.45864	0.0207645				SHISAL2B	2.45199	4.67956	0.0107907
TYRP1	14.5262	1.53451	0.0208813				C4orf50	25.2434	1.2326	0.011011
CLEC4G	3.88574	-3.5173	0.0208996				NOS1AP	14.7729	1.61495	0.0110588
ADRA2A	22.2329	-1.27841	0.020964				BUB1B-PAK6	2.54716	4.7272	0.0110687
BHLHE23	9.65192	-2.04908	0.0213774				NUTM2D	45.6541	-1.00333	0.0111712
RGS9BP	9.00652	1.94138	0.0214444				HLA-B	2.4457	4.66442	0.0112981
SLC16A11	11.4151	-1.64257	0.0214579				DNAH6	26.472	1.12356	0.0115718
EGFL6	35.1457	-1.13675	0.0216032				MAGEA11	21.2301	1.47384	0.0119113
C11orf42	11.4107	-1.72732	0.0216629				TBC1D3G	23.192	1.29626	0.0119272
IDUA	2.03444	-4.50431	0.0216724				MYO3A	19.3226	1.48519	0.0119616
PKP3	2.03477	4.42912	0.0223051				CACNA2D4	36.5517	-1.05024	0.0122039
H2AC15	13.6656	-1.45621	0.022834				SLC25A43	19.0064	-1.52442	0.0122091
PCDHB1	1.96237	4.38408	0.0230933				ZNF878	31.1229	1.39557	0.0123565
STEAP4	4.19308	-3.61456	0.0231627				PLIN1	2.25086	-4.68611	0.0123899
CDH26	8.6768	1.86664	0.0236831				IZUMO4	37.0663	1.03902	0.0126651
SLC51A	18.0121	1.26619	0.0238554				IL18	5.34812	3.19399	0.012852
ZAR1	4.93338	-2.6778	0.0241337				CPZ	22.5936	-1.23778	0.0128966
SLC17A6	10.8414	-1.64292	0.0242318				LRRC71	6.18531	2.62346	0.0129704
CFAP65	22.4391	-1.22108	0.024697				CEBPE	2.31402	4.59493	0.0133091
CFAP96	8.20042	-1.94156	0.0250911				SP100	20.171	1.38382	0.0133308
ADAMTS19	15.6923	-1.3237	0.0255178				KCNK9	5.6722	2.82016	0.0136789
MS4A4E	30.4607	-1.02983	0.0256672				SPON1	25.3829	1.11418	0.0141342
TRPM5	10.7019	-1.94587	0.0261001				CXCL2	6.98167	2.49942	0.0141416
CFAP69	12.246	-1.604	0.0261246				CCDC103	29.264	1.03793	0.0142716
SMIM46	1.86489	-4.37879	0.0261339				ZNF701	32.8958	1.09668	0.0143043
RGS9	13.5	1.58301	0.0262849				PASD1	8.25957	2.30261	0.0143112
LPO	3.86678	3.38954	0.0266754				OPN3	31.1238	-1.09483	0.0145251
ZC3H12B	22.1712	-1.18075	0.0267659				CXCL1	2.29754	4.57285	0.014563
CSF1R	14.824	1.47714	0.0273005				CYP4F12	4.35211	3.50968	0.0147621
CGB2	9.65721	2.06724	0.0274843				LOC107986982	27.5455	1.11386	0.0150021
ADGRF3	21.3423	-1.11267	0.0278729				PSD2	32.9593	-1.04026	0.0150647
FGF10	9.8285	-1.69147	0.0285833				FMOD	4.32158	3.49251	0.0150773
MMRN2	8.50615	-2.01358	0.0292047				NUDT10	14.4343	1.58531	0.0154944
HSPA12B	19.6517	-1.12521	0.030253				CYP4F11	4.36753	3.52225	0.0157029
LGALS9C	28.704	1.02052	0.030871				MICA	4.32682	3.5018	0.0158507
CTSS	1.86469	4.32049	0.0309921				IFFO1	12.1421	1.9022	0.0158664
TAP1	1.81511	4.26975	0.0311982				SOAT2	8.28826	2.10932	0.016199
MDGA1	16.0467	-1.53264	0.03158				BCL6B	6.64515	2.4488	0.0164164
APOBEC4	21.141	-1.0622	0.0316634				ZNF442	2.67527	4.80758	0.0165247
LRRC52	2.14655	4.52366	0.0319117				IRS2	14.8854	1.7164	0.0166652
LOC124903130	18.1411	-1.17204	0.0319251				SLA	10.8338	-1.72687	0.0169519
HOXD13	10.5771	-1.77853	0.0322073				PROB1	23.7402	-1.15946	0.0169934
FOXD4	20.1448	-1.25473	0.0328982				CYP2E1	15.4684	-1.49276	0.0170105
SLITRK3	25.988	-1.03216	0.0336402				STEAP4	2.92315	-4.02653	0.0170744
CPS1	20.8008	-1.3089	0.0337592				PIH1D2	34.3323	-1.1119	0.0173118
SCAND3	12.2438	1.47931	0.0339607				CFAP47	2.15778	4.49424	0.0175359
CATSPERE	21.1245	-1.05279	0.0341912				ZNF585B	7.37878	2.32302	0.0175391
CAMP	3.68304	3.30143	0.0343493				DLEU7	23.3116	1.1374	0.017599
SPARCL1	15.8128	-1.39896	0.0344554				PABPN1L	24.2192	1.21926	0.017741
SYT13	5.68996	-2.36175	0.0349946				EPPK1	2.40026	-4.78001	0.0178618
C5orf58	10.0218	-1.89379	0.035274				PRAME	27.9638	1.10608	0.0178913
RXFP4	8.97065	2.10333	0.0354649				ERICH3	5.28543	-2.84599	0.0179241
CXCL14	16.9874	1.5933	0.0358338				FAT1	5.40209	2.76414	0.0180878
DCHS2	15.2301	-1.37152	0.0359216				EDN1	20.5356	1.20108	0.0182369
TMEM47	8.97451	-1.91905	0.036015				TAP1	2.14865	4.48881	0.0182371
TGFA	3.49111	3.22164	0.0360496				NCKAP1L	5.34047	3.17662	0.018811
TRPM4	1.73639	4.21514	0.0364027				CALB2	6.18292	-2.47691	0.0190522
TAS2R1	1.70561	-4.24875	0.036455				SV2B	4.77339	3.01437	0.019299
EPHA2	1.70218	-4.24626	0.0366474				ZNF727	2.20342	4.52066	0.0193752
VWA5A	17.3072	1.25782	0.037523				TBC1D7	24.0657	1.17679	0.0196111
UPK1A	2.52976	-3.7696	0.0376174				PPARGC1A	23.5433	1.16173	0.0196923
FOXD4L1	1.71487	-4.25551	0.0379419				SPP1	2.42671	4.6649	0.0202556
ZMYND12	20.0327	-1.07321	0.038235				AKR1C3	2.04509	4.4128	0.0206089
ACSM3	17.073	-1.17724	0.0383051				ZNF454	2.40845	4.65499	0.0210562
OTX2	5.5621	-2.24612	0.0387019				RHOH	2.1304	4.47759	0.0212694
LOC124904942	3.35442	-3.29233	0.0388352				ITGB4	6.44309	2.36428	0.0217112
ERICH2	22.79	1.08124	0.0392513				H2AC8	17.219	-1.37087	0.0217896
HOXA7	5.50994	-2.30689	0.0396376				HEPACAM	3.93626	3.40112	0.0219905
CD9	21.9035	1.04192	0.040209				ARTN	22.0988	-1.11377	0.0221173
H3C2	11.52	-1.47562	0.040313				SLC22A3	6.75927	-2.13593	0.0222228
SYN3	19.3021	-1.07025	0.0404751				TRAF1	6.5263	2.38905	0.0222793
PLIN3	3.45418	3.19615	0.0406617				ABCA1	26.4344	1.13281	0.0225846
CABCOCO1	23.6752	-1.0706	0.0408641				CER1	9.43242	-1.85608	0.0226266
HGFAC	5.53398	-2.28309	0.0412132				LOC124901355	19.1169	1.28342	0.0227246
SLC6A7	3.6361	-3.23397	0.0412522				PLBD1	25.6622	-1.05398	0.022743
SNCG	3.35018	3.15461	0.0415784				CFAP58	13.5173	1.51779	0.0227454
SLC44A4	1.94267	4.35845	0.0417177				SMIM11	77.2162	-5.41064	0.0227907
ASPDH	12.8244	-1.50328	0.0421039				LOC124906977	2.10585	4.44963	0.0228152
GCNT3	18.8778	1.12565	0.0421554				WAS	11.6663	1.70668	0.0228731
COL28A1	11.6156	-1.46691	0.0422925				HCK	6.37134	-2.21533	0.0230212
LOC101060341	1.66786	4.14563	0.0429318				CACNA1A	30.9441	-1.00442	0.0230731
PVALEF	4.57247	-2.59508	0.0431254				SULT1A2	3.77448	3.31252	0.023145
LEPR	17.1429	-1.30358	0.0431734				PCDHGB5	9.29873	1.78186	0.0232179
PLGLB2	22.5437	-1.01373	0.0432916				PCDHGB7	21.0531	1.12277	0.0232493
FMC1	21.4004	-1.0237	0.0434652				RANBP3L	12.7648	1.62422	0.0233173
MYO1H	15.1092	-1.21759	0.0434874				SQOR	20.0796	1.28693	0.0236876
SIM1	12.3888	-1.31471	0.0436557				TMEM270	4.71868	2.97662	0.0236918
PRLHR	1.65522	4.1359	0.0437725				ZNF763	5.14151	-2.45289	0.0239164
CATSPER1	1.65522	4.1359	0.0437725				CMPK2	27.1631	1.02947	0.0239193
ST8SIA2	1.65522	4.1359	0.0437725				CFAP96	13.1202	1.45969	0.0243607
CD248	4.43841	-2.49507	0.0442296				PHETA2	6.34686	2.34432	0.0245804
KIF4B	16.0148	1.23148	0.0442916				PTPN22	14.0429	1.76826	0.0247105
SPRR2F	2.35535	-3.65686	0.045213				PCDHAC1	22.1543	1.14421	0.0247921
CHST6	17.729	-1.20247	0.0453114				TNNT2	14.737	-1.35938	0.0254345
AKR1C4	1.87027	4.30944	0.0454403				NME5	3.75816	-3.45219	0.0255813
CHRNB1	19.7683	1.04176	0.0455328				GPHA2	13.7365	1.6004	0.0258005
LGALS3	24.4653	-1.00907	0.0456383				ALDH3A1	1.90712	4.31012	0.0262292
LOC107985729	12.0027	-1.38638	0.045886				MYRFL	16.5474	1.38522	0.0264743
RNASEL	8.52686	1.67232	0.0458978				LOC124904605	6.54559	2.3922	0.0265025
SPEGNB	4.70301	2.58025	0.0460473				PCDHGA12	12.8268	1.62589	0.0265361
CAVIN2	5.49841	2.14575	0.0471518				CCN5	3.48471	-3.3138	0.0265448
NR5A2	3.32271	-3.28362	0.0475733				OR52E4	2.25222	4.55862	0.0267907
FBXO40	3.13271	3.02834	0.048111				BACE2	1.94153	4.33241	0.0268843
CCN2	7.44395	-1.94407	0.0481336				SELPLG	20.3123	1.64318	0.0269191
CPXM2	3.65345	3.3013	0.0484664				HES2	13.3915	-1.51628	0.0269761
H2BC13	3.49105	-3.36466	0.0485778				OR9K2	1.87015	-4.42232	0.0269853
GPR155	21.6852	-1.12206	0.0489481				SLC26A7	17.3586	-1.30248	0.027074
MYCL	1.58914	4.08596	0.0489575				AHR	12.6575	1.49018	0.0270806
CIMAP1C	1.79229	4.26904	0.0494481				STC2	10.1091	1.67805	0.0274294
SLC22A1	5.72658	-2.01259	0.0495935				LRRC53	1.92537	4.32226	0.0274816
EFEMP1	8.47581	2.00108	0.0497054				C6orf58	1.99421	4.36661	0.0276105
							DUSP13B	2.24309	4.55321	0.0279017
							PODN	18.9876	-1.2401	0.0282331
							MFAP5	2.2561	4.55119	0.0283073
							CHRNB4	16.8827	-1.24091	0.0286413
							SNX20	4.2296	-3.04439	0.0287959
							SLC26A8	1.88886	4.29796	0.0289215
							PPP1R27	12.133	1.93329	0.0290141
							SLC25A31	5.98593	2.24792	0.0291586
							RAB27B	3.94626	3.34988	0.029353
							CILP	10.3173	-1.78972	0.0294287
							TP53TG3	2.23396	4.54769	0.0295023
							PTGIR	1.8727	4.28758	0.0295746
							TNFSF12	2.70402	3.7613	0.0295862
							HLA-DOA	3.79108	3.28605	0.0296494
							CKMT1B	1653.94	-1.18494	0.0300136
							REP15	7.74068	1.97227	0.0302945
							SCN5A	11.884	1.48617	0.030318
							KLF4	2.74967	3.7837	0.0303584
							C3orf52	2.74757	3.78228	0.0304277
							OTOA	5.52799	2.45258	0.0309111
							PRICKLE3	8.37569	1.75822	0.0312864
							SLCO1B1	3.73617	3.3139	0.031338
							DNAJA4	13.0019	1.44159	0.0313592
							LGALS4	3.07552	3.95783	0.0314831
							PCSK5	1.89096	4.29981	0.0317012
							FLT3LG	20.0867	1.14596	0.0318781
							KLHDC7B	2.11424	4.46678	0.0323434
							IPCEF1	1.7659	-4.33209	0.0331107
							SEPTIN12	3.64607	3.22332	0.0335185
							MAGEB10	3.57921	3.2554	0.0335724
							ASB4	3.57921	3.2554	0.0335724
							OVOL3	13.2513	1.62882	0.0336579
							HAPSTR2	6.88954	1.98862	0.0336799
							FOXL2	18.2457	1.17747	0.0346054
							RARRES2	21.4281	-1.18946	0.0347126
							MYO1G	4.75335	-2.71548	0.0347159
							CCNB3	31.1965	-1.18799	0.0348605
							USHBP1	19.417	1.25437	0.034865
							EGR2	6.71537	1.95073	0.0351139
							LHFPL5	3.76438	-2.83333	0.035171
							CCDC200	1.78635	4.21167	0.0354631
							RGMA	5.72404	2.16666	0.0356397
							FBXW12	1.96897	-4.48773	0.0357933
							TPPP3	3.51919	3.22203	0.0358883
							DYDC2	21.2219	1.08674	0.0359804
							GALNT3	15.4799	-1.36694	0.0364679
							EPN3	24.501	1.00767	0.0368328
							SLC22A1	4.39669	-2.59908	0.0372264
							MAGEA9B	14.3921	1.28602	0.0374301
							CD200R1	3.67857	3.29525	0.0374598
							ZNF723	1.81268	4.2305	0.0379124
							TNNI1	6.27695	-1.97274	0.0381536
							COL15A1	9.62139	-1.67808	0.0383467
							CSF1R	6.23839	2.03731	0.0384264
							MAGEC3	2.87673	3.86513	0.0384638
							LRRC69	20.2773	-1.10181	0.038781
							GSDMC	2.50425	3.64694	0.0388742
							TMEM233	2.07773	4.44346	0.0388888
							ESRP2	5.19283	-2.41434	0.0389706
							SBSN	1.8471	4.25471	0.0392
							AMY1B	4.69722	-2.71855	0.0394692
							GPR84	1.7256	4.16858	0.0395874
							IMPG2	6.56287	-2.14127	0.0396486
							CAPN8	1.83797	4.24828	0.0396835
							SLC2A2	1.77827	4.2064	0.0397594
							FAM83A	1.77827	4.2064	0.0397594
							CCDC187	10.9128	1.52962	0.0401035
							TMEM40	6.26662	2.28989	0.0401835
							POU5F1	19.9168	1.21111	0.0402771
							PLS3	8.54092	1.94095	0.0403327
							ADRB1	2.01246	4.38041	0.040672
							LOC124904094	2.01246	4.38041	0.040672
							SPATS1	6.91179	-1.93927	0.0407787
							PRSS27	15.1504	-1.30338	0.0411164
							PLA2G4C	9.05715	1.584	0.0414147
							KLHL34	23.0559	1.00398	0.0415263
							LIPJ	7.92233	1.84605	0.0415649
							ADHFE1	20.3547	1.05351	0.0418102
							TPH1	9.99763	-1.90263	0.0423369
							MYOZ2	2.04688	4.40298	0.0424338
							PRRG2	21.2433	1.09042	0.0427275
							INSC	8.87155	1.68703	0.0429999
							IL4I1	2.01278	4.39222	0.0431022
							CFAP95	2.40174	3.57705	0.0432581
							TNFRSF18	8.91849	1.70857	0.0435498
							ERO1B	9.16743	1.60245	0.0437169
							BATF2	8.49209	1.63618	0.0439324
							ZNF835	1.68908	4.14141	0.0439434
							TRANK1	3.44419	3.13338	0.0442264
							IP6K3	4.85556	2.55749	0.044308
							ABCA9	21.7163	-1.10943	0.0443303
							SLC44A4	3.82113	2.68007	0.044428
							RXFP4	4.09578	2.76472	0.0445817
							TTLL9	16.3	1.26074	0.0447207
							SEPTIN14	1.74385	4.18192	0.0450583
							SLC16A14	19.1858	1.1919	0.045441
							RPRM	3.85456	2.66922	0.0455145
							RHBDL2	21.8539	1.10931	0.0458009
							GOLGA6C	1.58578	-4.17727	0.0458626
							NLRP9	1.58578	-4.17727	0.0458626
							H3C13	7.84889	-1.87825	0.045886
							PDC	8.44788	-1.66983	0.0459553
							C6	10.52	-1.43879	0.0462737
							KCNJ12	23.4862	-1.05542	0.0463574
							ILDR2	15.0382	1.39324	0.0464992
							KCNS2	11.9425	1.58332	0.0468237
							EPHX3	16.9025	1.255	0.0468904
							EFHB	10.4244	1.56205	0.0477966
							ZNF729	1.63012	4.07884	0.0480176
							WFDC5	1.79132	-4.35113	0.0480282
							FAM167B	2.23302	-3.61377	0.0482565
							LOC124901872	1.61291	4.06561	0.0486437
							OR7C1	1.61291	4.06561	0.0486437
							ECT2L	19.8497	-1.21716	0.0488712
							ZNF618	17.2074	-1.31823	0.0493115
							SSH3	20.0525	1.28899	0.0496386
							RSPH6A	1.59465	4.05118	0.0499938
							SHISA7	1.59465	4.05118	0.0499938

## Sheet: Table S5
Differentially expressed genes between IFITM3-OE and control in H69 cell lines.							Differentially expressed genes between IFITM3-OE and control in H446 cell lines.
	baseMean	log2FoldChange	pvalue					baseMean	log2FoldChange	pvalue
IFITM3	56410.3	17.3736	2.05482e-54				IFITM3	10518.1	12.4097	1.28873e-47
OPTN	82.1112	5.47123	6.11042e-19				PSMG3	147.362	-3.62227	4.15912e-18
CCDC117	398.869	2.97803	2.05452e-17				PRTG	72.8815	3.90854	5.4486e-16
CIC	3709.55	1.97488	4.95883e-17				CDH7	304.444	-2.42021	1.52469e-13
DNAJC6	156.477	-4.01921	7.05716e-17				RN7SL2	928.024	3.39222	1.23008e-12
FOXM1	5370.61	-2.35499	3.82419e-16				C7	672.065	-2.43077	5.76173e-12
DUSP3	289.795	5.35002	7.59716e-16				MYBL1	280.452	2.68762	6.4901e-12
RN7SL2	1910.31	4.33174	1.41721e-15				DDX3Y	41.3441	5.71446	8.50618e-12
NHSL1	162.447	5.66709	6.95457e-15				ALDH4A1	40.2825	-5.06506	3.50589e-11
MED4	271.492	2.16892	8.93668e-15				TSHR	365.254	-2.75739	4.86539e-11
RN7SL4P	79.2696	4.01619	1.1521e-13				ENPP2	212.901	-3.9664	5.30578e-11
SCAF8	1323.92	1.58885	1.19734e-13				ALDH1A1	39.3608	-8.73494	7.0264e-11
POLM	202.078	-2.05706	1.33581e-12				RN7SL1	763.749	2.67627	4.7164e-10
RELB	52.8491	9.17733	1.13697e-11				ZC3H12B	30.2356	-8.35403	7.1945e-10
RN7SL1	1182.65	3.81383	1.58334e-11				GPX7	303.756	2.36819	1.52467e-09
KATNAL1	270.964	2.29756	2.12633e-11				IGDCC4	30.8575	-5.49128	1.56482e-09
FBLN2	49.4265	-6.67154	7.38346e-11				RIMBP3	91.9511	-3.07531	2.93699e-09
TESK1	418.86	1.95555	8.58768e-11				NR6A1	38.6175	-8.70832	3.92832e-09
MYO15B	37.9081	-3.98995	1.20367e-10				XXYLT1	624.616	-1.50212	4.69071e-09
SPAG5	4967.07	-1.38963	2.63456e-10				ANGPTL2	387.941	-3.93525	9.93829e-09
LTB	27.3659	8.22674	9.10536e-10				CELSR2	3912.89	2.21261	2.55084e-08
GLCCI1	388.246	1.89881	1.4543e-09				NDUFS3	829.045	-2.38203	3.57739e-08
CNNM1	46.9562	7.12906	1.84138e-09				MXRA5	424.006	1.86835	4.35006e-08
DHRS4L2	55.8263	-4.38032	1.00936e-08				SULF2	759.024	-2.47203	5.29847e-08
HAX1	2288.43	-1.22679	3.49855e-08				PCDHB11	375.962	-1.55305	6.14366e-08
CADPS2	243.561	3.4799	4.72131e-08				RN7SL4P	49.0176	3.46243	8.32668e-08
MOB1B	29.425	-3.38354	4.72215e-08				IL11RA	302.319	-2.47221	8.82819e-08
CBARP	16.1588	7.46674	6.72278e-08				MTMR6	635.336	2.0868	9.1478e-08
SENP3	304.437	-1.62073	1.04539e-07				LDLRAP1	745.03	-1.99419	9.2569e-08
TNFAIP3	186.762	4.28018	2.22059e-07				LIFR	80.0754	-2.20851	1.29684e-07
DGKQ	74.024	4.92923	4.24642e-07				NR4A3	18.1612	7.70473	1.33359e-07
PDPR2P	17.7547	7.60346	5.48605e-07				CAPN10-DT	470.475	-1.46235	1.39552e-07
BHLHA15	244.112	1.32992	5.66626e-07				VSIG10L	19.2795	7.7917	1.57732e-07
MAP4K4	1031.23	1.68198	6.90208e-07				RELL1	425.451	2.91523	1.66031e-07
PDXK	1521.71	1.90715	1.0215e-06				GPC4	2304	-2.12338	1.93197e-07
LOC105372824	1521.71	1.90715	1.0215e-06				SLC14A1	51.1004	-4.38745	1.96543e-07
ZC3H4	711.823	1.48865	1.28541e-06				OR4K7P	74.2976	2.39266	1.96756e-07
PRKAR2A	892.341	-1.52642	1.5705e-06				PLPPR5	140.995	1.89823	3.14941e-07
PKHD1	56.9035	-6.16367	2.02652e-06				TNNI1	18.4745	-7.64302	3.3579e-07
SH2D3C	53.3221	4.7094	2.58627e-06				ZNF138	43.8603	4.20238	3.84069e-07
TCIM	465.411	1.16228	6.22479e-06				SMARCAD1	1105.67	1.62958	4.34305e-07
PCDHA2	72.9248	1.91505	6.44712e-06				NTRK1	40.3113	-3.47127	4.64133e-07
CTR9	1365.63	-1.49105	6.47335e-06				CXCR4	782.027	-1.50606	4.77654e-07
TNC	24.6126	-8.11153	6.50534e-06				CDH15	1720.98	-2.16184	4.78199e-07
BRSK1	836.41	-1.64138	7.12465e-06				WDR5	1895.31	-1.30654	4.80522e-07
BTG1	461.735	-3.11113	7.8855e-06				SQOR	20.5664	-6.82555	5.16343e-07
H1-4	34.9294	2.44393	9.91395e-06				CILP	27.3559	-4.28329	6.16066e-07
ARRDC3	2522.15	1.22703	1.05818e-05				RHOBTB2	248.824	-1.54378	6.54975e-07
KATNIP	187.499	-1.77904	1.06482e-05				GJC1	1762.82	-1.65078	6.7595e-07
ARL8B	372.576	1.30493	1.17019e-05				PLAGL1	180.67	-3.46187	7.54842e-07
PKNOX1	741.4	-1.63334	1.17896e-05				DRAXIN	264.458	-1.46557	7.88018e-07
DSCC1	82.094	2.31126	1.2882e-05				SH3RF3	348.114	1.87997	1.05718e-06
PARD3B	70.8246	4.77779	1.49027e-05				VAV3	1500.19	-1.87866	1.26152e-06
ARHGDIG	30.0692	3.5692	1.55472e-05				CADPS	103.877	3.53724	1.3353e-06
CAMKK2	1418.15	-2.28349	1.70317e-05				FAM20C	742.454	-1.92642	1.66525e-06
LINC00632	110.902	2.12944	1.86634e-05				JAG1	1123.05	2.12692	1.70002e-06
AKR1C1	217.188	1.31882	1.94236e-05				ACOT7	2031.84	1.21773	1.91204e-06
RIMKLA	780.202	-1.28909	2.07952e-05				AOC1	12.1714	7.12806	1.96023e-06
LRRC75B	62.2306	2.24501	2.09919e-05				AASS	98.2518	-2.00543	2.11434e-06
KLF9	382.656	1.53064	2.15067e-05				DNAH2	166.133	4.2312	2.11759e-06
VEGFA	156.125	2.30245	2.25939e-05				POLR2J3	167.446	-4.12353	2.23073e-06
DLX1	2755.1	-1.55534	2.37145e-05				LPIN3	18.1776	-5.13305	2.25986e-06
HIP1	126.927	-4.91252	2.53984e-05				CACNA2D2	1586.79	-1.78707	2.32742e-06
MAST1	1408.1	-1.23914	2.61685e-05				ECI1	392.093	1.61415	2.68381e-06
PYGL	21.5807	2.73943	2.71326e-05				BMS1	731.871	-1.54897	2.88947e-06
ZNF572	11.2157	5.95824	2.91624e-05				KCNH6	71.4873	5.40425	3.03177e-06
ZNF776	434.477	1.366	3.03812e-05				TTLL4	414.178	-2.70734	3.11625e-06
DCUN1D1	610.687	-1.6428	3.27094e-05				PRDM4	263.304	5.008	3.15664e-06
LMBR1	128.646	2.80813	3.64611e-05				KCNMA1	16.2947	6.57228	3.47697e-06
SMARCD2	935.643	-1.82811	3.99905e-05				MMP2	1551.78	-1.86434	3.74885e-06
PUM3	833.277	-2.01577	4.30119e-05				LAMA4	70.6554	-4.97009	3.98546e-06
FOXC1	73.0031	1.7751	4.31468e-05				PPP1R26	151.837	-2.35281	4.38514e-06
GALNT10	48.5553	4.01751	4.46845e-05				PGP	385.765	1.39684	4.57327e-06
SCUBE3	781.136	-1.19056	4.62723e-05				MVP	2318.3	-2.3393	5.95845e-06
MFAP4	150.202	-1.51433	4.69694e-05				TCF7L1	15.8964	-6.45205	6.01055e-06
RMI2	690.478	-1.09648	4.70343e-05				LINC01503	14.4886	7.37876	6.44381e-06
TRERF1	196.485	1.35421	5.59302e-05				SERINC2	488.551	1.83919	7.80618e-06
INHBE	177.713	1.68082	6.27386e-05				VEGFD	138.383	-2.23891	7.99535e-06
RRBP1	957.391	1.26411	6.88039e-05				ABTB1	792.921	-1.27557	8.25013e-06
RBM24	64.7446	1.53074	7.02843e-05				GCN1	2002.43	2.02281	8.45225e-06
GEM	51.4492	2.36584	7.27552e-05				RC3H1	431.334	1.74644	8.68784e-06
LGALSL	101.696	-1.43434	7.39687e-05				PHF2	258.617	-1.97508	8.89032e-06
SLC3A2	7435.6	1.25242	7.87284e-05				F2R	525.354	-1.22134	9.44232e-06
BRD4	1378.52	-2.55726	8.33696e-05				CLBA1	141.368	-1.84096	9.63634e-06
BAALC	84.1187	-2.58009	8.4076e-05				GNB1	3465.64	-1.75013	9.77706e-06
ZDHHC3	756.417	-1.81631	9.0218e-05				ZNF205	175.209	-1.55841	1.00635e-05
ADAMTS2	85.2099	-2.6206	9.37369e-05				ABTB2	460.344	1.79068	1.01846e-05
SNIP1	84.6385	-1.90395	9.71054e-05				ZNF542P	10.4262	6.90402	1.132e-05
PXDC1	7.17027	6.29607	0.000106394				RN7SK	96.6236	2.44464	1.15364e-05
ABCB6	604.818	1.89984	0.000108384				TPP1	1755.46	-1.38916	1.24075e-05
SEPTIN8	1560.19	-1.58071	0.000110524				MYEF2	582.54	3.21423	1.33136e-05
DLGAP5	1832.85	-1.49406	0.000117644				GCAT	197.183	1.43139	1.33466e-05
PLA2G4C	8.85262	6.60034	0.000122555				INF2	1563.38	-1.29599	1.38645e-05
CASKIN1	34.2666	7.58292	0.000124905				NUP210	3414.39	-1.49573	1.42605e-05
BLOC1S5	183.707	-1.53839	0.00012754				CCDC71L	252.636	-1.78011	1.85189e-05
MTARC2	49.5301	-2.49744	0.000148246				OAS1	8136.51	-1.31519	1.99638e-05
MRPS9	301.503	-1.44577	0.00014912				NT5C1A	15.6028	-5.51972	2.00517e-05
EPS15	680.319	-1.42553	0.000150646				PCDHGB3	30.748	-3.29868	2.01385e-05
LRP6	483.661	1.54926	0.000151848				SOBP	173.021	-1.75624	2.01623e-05
CBX4	494.333	1.524	0.000161894				FBXL7	227.096	-2.16226	2.0973e-05
TNF	12.7204	5.20679	0.000162645				LOC107984969	17.6855	3.18736	2.13927e-05
NACAD	26.2734	6.28436	0.000167119				FZD2	601.821	-1.50621	2.14849e-05
ST6GAL2	298.603	-1.79305	0.000168248				VGF	1357.79	2.57821	2.18795e-05
GPAT3	15.1672	4.88725	0.000183861				GSTA1	9.00002	-6.60665	2.20297e-05
NME1	2742.76	-1.72452	0.000190091				TNNI3	62.5737	2.88249	2.24293e-05
OPA1	2884.05	1.0815	0.000214245				KCNQ2	1730.69	-1.27825	2.24401e-05
UVSSA	98.7932	4.11374	0.000215116				SLC16A4	75.6286	-2.95679	2.32162e-05
AQP4	20.9568	4.33098	0.000220763				CNR1	621.41	1.49383	2.55184e-05
SDK2	2068.05	1.1335	0.000222202				CRYM	228.285	-1.61486	2.74164e-05
DAG1	970.593	2.91257	0.00025105				TMEM62	173.762	1.69739	3.06129e-05
CREB5	6.77791	6.21124	0.000251967				MAU2	1129.49	1.86969	3.44537e-05
SPTAN1	1601.54	3.14535	0.00025478				PTGDS	14.8807	-5.43737	3.6207e-05
HLA-C	82.2219	1.66207	0.000258552				SMN1	110.896	1.84378	3.93026e-05
SLC35F5	1000.74	1.36925	0.000263015				SMN2	110.896	1.84378	3.93026e-05
ERBB3	14.1687	4.00788	0.000267254				UBXN11	97.415	-4.47131	4.01511e-05
IFITM1	5.80924	5.99096	0.000278372				ARHGEF37	19.9	-7.75161	4.03957e-05
ATXN1L	547.178	1.01954	0.000285453				CD82	556.932	-2.456	4.05352e-05
MID2	12.2629	3.52113	0.000286362				MSTN	82.8324	1.64678	4.11259e-05
PAK1IP1	416.934	-1.31446	0.000304739				PDIA4	6319.53	-1.12422	4.16288e-05
AK3	407.302	-1.46549	0.00031406				ELAVL2	1645.9	1.24333	4.47906e-05
CLSPN	1197.54	1.0153	0.000314296				TRIT1	33.824	4.20357	4.78718e-05
KIAA2013	640.782	1.81436	0.000339859				ZCCHC24	1832.25	-1.5249	4.78793e-05
STARD9	32.7297	4.97514	0.000343062				RIMBP3C	42.8788	-2.6043	4.92424e-05
ITPRIPL1	155.882	-1.71711	0.000344614				HRK	769.087	-1.86396	5.09648e-05
ZBTB44	942.283	-1.05616	0.000364063				LRFN4	147.173	2.02495	5.14223e-05
LINC00339	53.4124	-1.70292	0.000373072				MEGF11	35.0763	4.25781	5.69012e-05
STAM2	95.8391	-3.23158	0.000422569				HSPA1B	2670.49	-1.9437	5.9018e-05
ERLIN1	83.6858	3.05348	0.000463109				PAQR5	35.5131	6.91335	6.40821e-05
CACNA2D2	415.272	-1.37637	0.000493492				FGFR3	54.9411	-4.09781	6.85669e-05
COQ7	437.106	1.2313	0.000496579				LINGO4	30.5081	-2.45415	7.51141e-05
AMH	15.0718	-3.0515	0.000525248				PPP3CA	3523.79	1.74295	7.56396e-05
SYT4	3674.02	1.17205	0.000546289				CHRNA5	355.262	-1.74152	7.66193e-05
TIMM17A	1035.41	1.00466	0.000565808				ARHGAP24	110.113	-1.85797	8.06499e-05
SHANK2-AS1	12.577	3.56075	0.000570616				RNLS	9.78107	-6.73092	8.67656e-05
RND1	49.2425	1.70552	0.000592357				CPLX1	209.895	1.51596	8.92126e-05
TMPRSS7	5.30236	5.8598	0.000597599				ADAMTS3	139.158	-3.18801	9.04763e-05
ECI1	496.36	-1.50208	0.000609773				PTPRN2	127.264	5.03473	9.07465e-05
ZNF711	520.736	1.44728	0.00063794				ADGRG6	135.24	-1.77492	0.000101566
CHST14	211.044	-1.15812	0.000647358				OBSCN	195.584	3.04527	0.000121033
LHX6	29.7938	3.4702	0.000660249				MRS2	179.634	-1.43489	0.000121738
MCC	1034.8	1.29836	0.000662048				ID4	134.64	-1.26697	0.000122507
RENBP	12.2229	5.18157	0.000677956				TRIM36	552.547	1.72517	0.000123729
RNF130	251.015	-1.09346	0.000678992				TAOK2	82.243	-1.90866	0.000128859
TRIB3	240.904	3.6439	0.000682776				NES	277.612	1.67409	0.000132196
C1RL-AS1	13.6024	3.2192	0.000697036				IRAG2	769.754	-1.61744	0.000143704
ZNF423	13.0332	6.17549	0.000704657				PDGFRB	436.884	-4.48197	0.000156685
NPIPA5	97.1294	-2.15701	0.000720613				GLS	251.053	3.59565	0.000157996
REC8	5193.38	-1.80235	0.000768978				TBC1D22B	280.521	2.30579	0.000158369
TMEM132C	336.084	-1.85927	0.000773147				R3HDM2	590.232	-1.34507	0.000158644
FRYL	277.354	-3.37881	0.000783554				TAPBP	121.977	1.6433	0.000158987
C1RL	202.437	-1.13596	0.000807024				NOP9	176.598	2.3002	0.00016532
UBIAD1	379.854	1.07307	0.000814541				GPR158	406.062	1.5822	0.000179897
ABHD12	757.669	1.80822	0.000897509				SSC5D	10.9777	-5.91335	0.000185923
RN7SL3	71.4304	2.45955	0.000897987				CRMP1	327.32	2.42513	0.000191299
NR3C1	377.328	1.35372	0.00091039				HIVEP2	1818.55	-1.33956	0.00019151
SUFU	127.07	-1.24469	0.000924274				TTBK1	42.0462	2.49995	0.000198338
NBPF15	13.4877	3.20539	0.000960741				FCHO1	57.019	2.40144	0.000224361
GRAMD4	50.6457	-2.29927	0.000965525				COL6A2	1409.02	-1.77582	0.000228528
BROX	300.632	-1.64707	0.000976425				YWHAE	3833.24	-1.57153	0.000231272
NAIP	114.813	-3.99291	0.00104194				PTCD3	1209.16	-1.33066	0.000232106
SIPA1L1	806.031	2.38648	0.00105811				ZFP91	1304.44	-1.0833	0.000232735
SPTLC1	756.789	-1.59449	0.00106865				NUDT2	105.771	1.50266	0.000235234
FBXL14	4.82674	-5.76081	0.00110949				MYT1L	178.237	2.70722	0.000235681
CSRNP2	489.309	-1.88536	0.00114703				ZNF765	82.3558	-4.00837	0.000242503
FBXL22	14.0026	-7.29817	0.0011593				NOTCH3	336.37	-2.1589	0.000246299
CDHR1	97.4637	1.06359	0.00116644				MIA2	100.75	3.90452	0.000251769
ZNF548	146.517	1.18278	0.00116899				PKIB	120.83	1.59312	0.000251969
PRICKLE1	127.733	1.25784	0.00117598				SNRNP200	2027.56	2.36252	0.000263368
CXCL8	16.3009	3.50662	0.00117599				PLAAT1	41.8632	2.25564	0.000264451
ZNRF3	474.745	1.72831	0.00123024				SCN8A	927.848	1.82173	0.000265211
EFNA3	48.0563	1.4028	0.00124927				SUPT6H	3981.41	-2.00846	0.000268931
CFAP251	41.5062	1.50433	0.00130821				KPNA2P1	6.37084	-6.10813	0.000269402
THOC3	598.36	-1.23841	0.00133757				HELQ	77.1842	-4.06817	0.000271394
CHP1	754.625	-1.04978	0.00135495				MYH14	155.625	1.79717	0.000274237
TBC1D5	142.906	-2.52789	0.00144138				GPR3	135.384	1.42451	0.000277691
PRDM11	13.2181	5.27735	0.00146028				BLK	299.421	1.70236	0.000287058
FANCI	1860.23	-1.51986	0.00146833				CSGALNACT2	214.364	1.8688	0.000309777
NAV1	2055.26	2.46803	0.0014898				FBLL1	103.394	1.41979	0.000315468
ZC3H12C	341.227	-1.49341	0.0014995				TMSB15A	1119.35	-1.03163	0.000319459
SALL4	37.8102	-3.1533	0.00159196				LRRC15	15.1331	-3.01342	0.000324663
TRIM56	181.65	-1.9658	0.00159347				DUSP8	101.568	2.47407	0.00032553
OAT	573.821	1.78019	0.00162247				PLCB4	313.744	2.8055	0.000326663
KAT6B	1698.97	-2.22039	0.00168728				SCG2	1886.61	1.70757	0.000332857
ZNF785	287.735	-1.98178	0.00173347				KRT5	40.9036	-2.8338	0.000336244
MICAL1	255.239	1.79961	0.00177778				RIMBP3B	34.1128	-2.70136	0.000337311
DESI1	592.62	1.28639	0.00178119				TMEM63A	40.2446	-3.46604	0.000346109
PLAC4	28.6762	1.5561	0.00179716				LOC105373170	46.3291	1.75015	0.000356227
KLHL2	601.928	-2.08772	0.00181673				HBP1	1085.41	-1.45626	0.000360835
HTN1	9.78323	3.42862	0.00182339				SH2D3C	60.5908	4.17333	0.000367278
PAK2	1299.68	-1.24854	0.00182407				LINC01916	239.525	-2.4907	0.000370257
PTGS2	8.20077	5.49778	0.00187291				FOS	102.562	3.14467	0.000373404
IPCEF1	40.1429	1.78569	0.00192852				RIC3	145.876	1.94999	0.000380512
PROP1	4.43644	5.60415	0.00194907				ABHD14A-ACY1	31.829	4.72666	0.000381752
IMPDH1	195.372	2.59871	0.00198106				CDC42EP4	406.416	-1.95846	0.000396855
CAP1	1821.84	-1.14025	0.00203857				CLIC3	6.57759	-6.15739	0.000409353
ZFP28	167.572	1.72058	0.00205103				MRPS31	438.717	-1.40647	0.000415162
DDX46	1917.53	1.44728	0.00212037				DAB1	14.8633	4.26569	0.000426935
EIF2AK2	369.563	-1.52557	0.00214242				ALX4	141.364	-2.22275	0.000430588
SEC23B	3026.67	1.03962	0.00217365				BMPER	11.6063	-4.46391	0.000437891
GPRASP1	14.455	6.32622	0.00218129				FGFR2	1414.12	-1.76585	0.000439893
PRR15L	961.66	-1.59469	0.00230322				C8orf58	20.4764	4.15046	0.000443822
FAM241B	66.0503	1.57495	0.00231755				DDR1	949.697	1.89126	0.000456392
ERC1	1957.17	1.46981	0.00235007				TENT5D	5.89384	-5.99606	0.00045654
CRNKL1	1267.76	1.10062	0.00235759				TCEAL2	117.865	-2.16217	0.00045712
PLEKHH2	18.4111	4.4195	0.00241566				AFAP1-AS1	110.053	1.37003	0.000464746
HDAC4	351.682	1.37674	0.00242571				FBXL6	343.834	1.61477	0.00047852
NTHL1	459.336	-1.35743	0.00245374				NALCN	69.8887	4.22676	0.000483143
WDR88	10.5256	-6.88684	0.00246139				CRLF1	921.967	1.71586	0.000490246
ZNF320	41.2007	3.64302	0.002501				MICAL3	284.376	3.21166	0.000495552
RTL1	35.5725	1.78513	0.00257788				EMILIN1	1747.15	-2.04109	0.000497173
UNC45A	649.448	-1.30834	0.0025907				GYG2	19.05	-3.36083	0.000502595
RAB40C	309.307	1.62815	0.00261063				PPP2R1A	2439.91	1.30453	0.000518387
GTF2A2	697.06	-2.64277	0.00268754				PRR11	212.033	-4.06093	0.000525013
CCDC61	43.5492	-1.30819	0.00272506				TPD52L2	2822.67	1.09565	0.000556427
SMPD4BP	110.696	1.76669	0.00277841				RAP1GAP	16.8723	5.82247	0.000559043
ASMTL	28.2735	2.49426	0.00278377				ENTPD1	362.839	-1.7501	0.000567737
ATP5MF-PTCD1	14.4368	5.38061	0.00281654				POU1F1	17.4307	3.77652	0.000575173
LMNA	584.565	1.93848	0.00282299				ITM2A	158.788	1.75212	0.000577875
UBE2QL1	223.405	1.10226	0.0028945				RARG	402.497	-1.14854	0.000584136
MAGEA11	268.669	1.2992	0.00290415				CHRNA3	3197.41	-2.75192	0.000586045
MCOLN3	37.0108	2.34631	0.00296748				EPHA7	362.02	1.4469	0.000586371
MIS18A	542.38	-1.6392	0.00298111				PHACTR1	127.395	1.84413	0.000587284
PMEPA1	232.53	1.09628	0.00298938				PBXIP1	702.369	-1.59149	0.000587307
PKIA	200.476	-2.62781	0.00301858				PGM5	564.915	-1.10418	0.000602295
OR51A4	64.3394	1.13254	0.00302611				DPF1	530.162	1.31792	0.000604861
ERBB4	83.2354	1.5279	0.00310402				SLC25A43	65.6732	-1.96225	0.000618172
PHF24	3.85511	5.39996	0.00311045				TESK2	19.2325	6.8121	0.000628732
SAT2	97.7423	1.07483	0.00314905				NXN	569.326	-1.07179	0.000654181
MYO7A	418.143	-1.93116	0.00315335				HECW2	54.1455	2.87274	0.000669757
NXT1	482.413	1.37763	0.00315818				ATP1A2	6.07879	-6.03567	0.000688781
NPIPA3	9.70738	-6.76923	0.00316204				HECTD4	2508.15	1.91262	0.000697628
LOC101930421	15.2033	2.24209	0.00316237				ZBTB37	602.554	1.49936	0.000698987
RALA	752.059	-1.60774	0.00320591				CHST2	229.918	-1.24737	0.000707349
ZNF140	25.6337	2.53942	0.00321941				CCNT2	475.066	-1.78609	0.000716782
PLEKHO2	9.55471	-6.74726	0.00323279				PDZRN3	75.9237	1.95432	0.000722809
MARK4	393.595	-1.90283	0.00324654				CADM1	943.604	1.19387	0.00074693
ADM	34.7157	2.80662	0.00329288				ZBTB16	17.9047	6.70806	0.00076676
GLIPR1	4.7293	-5.73333	0.00333977				RDH5	68.449	-2.58058	0.00081526
ZSCAN25	236.601	1.86484	0.0033545				RGMB-AS1	11.9729	6.12543	0.000820857
LRRK1	12.5528	7.10328	0.00337105				EFNA4	62.4006	-1.71141	0.000820998
VSX2	4.30278	5.55541	0.00337174				NIFK-AS1	137.201	-1.39157	0.00082631
GRIK5	26.1222	5.64516	0.00338956				DAZAP1	2250.55	1.46092	0.000869621
SPTBN2	1469.43	2.0836	0.00345068				TRIM24	3902.76	-1.32687	0.000871262
COMMD3-BMI1	6.03481	6.04395	0.00351846				SLC24A3	90.2044	3.08684	0.000896577
BCL3	12.6789	2.89302	0.00352688				CLCN4	13.3715	-7.17809	0.000925218
SCN8A	311.605	2.00901	0.00355344				ZFTA	346.404	-1.94073	0.000926395
YME1L1	1683.08	-1.00513	0.00357771				INCENP	779.189	-2.77947	0.000932333
ZNF417	195.639	1.80834	0.00359893				LINC02067	11.1306	-4.39841	0.000941452
EPB41L3	2155.53	-2.62922	0.00361867				TMEM236	12.6908	7.188	0.000992969
FAM20B	1769.27	-1.14379	0.0036357				KCNK1	446.189	1.25098	0.0010323
ZDBF2	17.3151	-5.76087	0.00377623				LHFPL2	812.452	-1.22295	0.00103832
C8orf37	63.8169	1.53409	0.00378562				WASHC3	115.388	-1.13186	0.00103851
HEY2	264.475	-1.52336	0.00381247				COL8A2	132.841	2.72465	0.00103952
STARD13	11.6018	5.08329	0.00396003				NBPF8	73.4202	-4.61301	0.00104017
LTF	30.9379	3.62987	0.00397712				CCDC57	95.8315	-1.87493	0.00104145
KREMEN2	9.18355	6.65141	0.00404467				SYNGR4	165.059	3.10357	0.00104938
RXRA	29.5747	-1.78214	0.00407097				UQCR11	1128.34	-1.43154	0.00105583
APC2	30.5035	5.46444	0.00407876				GAS2	302.205	-1.60745	0.00107337
SHROOM3	30.982	2.82465	0.00410222				HSD17B12	1301.94	1.24149	0.00107737
CIBAR1	59.958	-2.58863	0.00410755				LIN28B	523.615	1.36038	0.00113286
HOXB9	105.408	1.17361	0.00413884				CEBPA-DT	13.3205	-2.6419	0.00114537
FOS	75.5287	1.91093	0.00415347				TMCC3	75.6017	-1.71348	0.00124003
GADD45G	971.975	1.24867	0.00419699				GABRG2	88.4053	1.90557	0.00124451
TLCD5	48.6851	1.28696	0.00421209				LYRM2	453.065	-1.69567	0.00124891
SGK1	66.4864	1.34149	0.00429962				MEOX1	4.9041	-5.72871	0.00125791
TACC3	1539.96	-1.49453	0.00434346				INA	589.044	1.53755	0.00125798
COPB2	1980.84	1.01148	0.00436934				TM4SF18	4.88009	-5.72191	0.00126075
PRRC2A	3484.12	-1.54178	0.00440741				XYLT1	477.981	-1.94368	0.00128258
DMXL2	2560.94	1.58474	0.00448595				GAS2L3	263.875	1.5857	0.00131357
ACOX3	39.2103	-1.27427	0.00451564				FKRP	504.263	-2.09084	0.0013176
SH2B3	164.663	1.71637	0.00451799				DOCK6	962.452	-2.90004	0.00133584
HSD17B2	68.6395	-1.80326	0.00456511				PMPCB	1898.87	-1.09521	0.00135004
NGRN	1032.93	-1.38203	0.00460251				IGFBP3	114.708	2.10627	0.00136881
RN7SK	119.874	1.52706	0.00460709				MGP	1162.55	-1.22988	0.00141353
HNRNPA1L2	32.9583	-2.67619	0.00467264				CACNA1H	24.5587	4.69123	0.00141591
H4C5	40.2393	1.41595	0.00479301				NOP10	874.822	-1.03662	0.00141768
JAG1	344.749	1.46268	0.00479577				TAF15	3170.22	-1.36281	0.00142528
TRIT1	16.9859	-4.34778	0.00480591				ZSWIM3	27.8079	-4.11715	0.00142704
IPO4	1361.68	-1.61156	0.00485872				CDKL5	5.51119	5.98481	0.00143298
GPR176	8.62242	6.56065	0.00487032				ST8SIA3	738.899	1.47829	0.00143696
TMEM123-DT	8.95445	2.52254	0.00490911				SHISA3	65.944	-1.94171	0.00148989
ZNF440	156.592	1.33739	0.00508447				ZNF814	65.0927	-1.552	0.00149049
LMX1B	3.98852	5.44558	0.00508786				YEATS2	1348.77	-1.69729	0.00149257
ACVR2B	210.814	3.13215	0.00512378				ADCYAP1	76.9957	1.48525	0.00151011
PDGFRL	8.85586	-4.05428	0.00515927				KCNQ4	89.6221	1.17729	0.00152349
CFAP298-TCP10L	176.561	-1.93276	0.00515933				CDH6	19.3174	6.82014	0.00155754
CAT	463.102	-1.31758	0.00524042				TANC2	2500.01	1.61385	0.0015597
KLF10	1063.9	1.1488	0.00524247				PPP2R2B	1876	1.23198	0.00163881
CEP44	45.1093	-2.22603	0.00536083				NAT8L	117.07	2.12669	0.00165492
CIITA	17.6981	-3.24248	0.00540175				SLC6A6	46.9012	2.74778	0.0016818
PRECSIT	53.3484	1.23191	0.00543479				LRRC37A17P	98.9681	1.37608	0.0016896
APIP	427.887	-1.9081	0.00547785				RBM5	710.788	1.39448	0.00169062
CILP	10.3904	2.98002	0.00547915				STX5	379.53	-1.23981	0.00171125
IMMTP1	61.2738	1.108	0.00549316				CBWD3	174.629	-1.9912	0.00173921
EXOC8	446.153	1.3084	0.0055694				OR4K12P	17.7238	3.15046	0.00174034
ROR2	8.20175	6.48825	0.00568323				IQCC	137.584	-1.46991	0.0017777
FBXO32	99.2613	1.63046	0.00569039				RAB1A	1832.9	-1.18555	0.00181487
ABCA12	96.0455	1.00541	0.00569889				TPPP	10.6684	6.9376	0.00183848
ANO8	282.304	-3.64862	0.00570743				ANKRD34A	44.0565	3.20855	0.00184673
MLF1	4.80558	-5.75506	0.00578871				SYN1	636.138	1.47714	0.00186365
BSCL2	903.264	-1.44772	0.00591559				TMEM25	257.956	1.8235	0.00186952
GPR37	108.314	1.0715	0.00592144				FBXO48	11.1598	7.00222	0.00189148
UNKL	165.284	-2.12494	0.00598192				COLCA2	18.284	3.26486	0.00191325
ZNF419	160.16	1.36956	0.00606799				KREMEN2	70.1566	2.09113	0.00192893
CDNF	8.72442	-2.54789	0.0060809				R3HDM1	918.652	1.94406	0.00194826
S100A1	26.1289	-1.52948	0.00608406				SPOCD1	18.035	2.36083	0.00194827
IZUMO4	22.4718	-1.8949	0.00611756				EGR1	457.985	2.09331	0.00195965
RAB12	402.239	-1.47332	0.00618394				GPR12	74.1135	2.35215	0.00198838
GOLGA6L22	3.50951	-5.30055	0.00624054				TRAF3IP1	229.452	-1.0592	0.00207061
RPL7AP39	25.6027	2.20901	0.00624945				CLVS1	110.249	2.69302	0.00207364
VAMP4	137.965	-1.13307	0.00627879				ARRDC4	10.2159	6.87495	0.00217318
SEC14L1	1289.5	-1.46689	0.00634525				FSTL5	2594.94	-1.98111	0.00217529
KIF7	12.8237	-2.78095	0.0064104				ZNF334	10.7231	3.74121	0.00221967
CHMP6	64.3984	1.77181	0.00650639				SLC16A7	180.306	1.46568	0.00222241
KIAA1958	595.074	1.28996	0.00652371				NHEJ1	471.906	1.27207	0.00223649
PDK4	9.49671	3.10069	0.00653921				ATG14	234.927	-1.64496	0.00225551
RARA	104.151	1.14186	0.00659996				SVIP	166.093	1.39855	0.00225593
PRXL2C	91.5598	-1.34364	0.00662092				TCHP	1105.21	1.52004	0.00229996
EIF2AK3	484.559	1.09695	0.0066989				CARD10	67.2084	1.97471	0.00230185
LUCAT1	11.0969	3.12402	0.00675321				CSNK1G1	427.012	2.11582	0.0023187
CNOT6L	178.88	-2.94286	0.00676183				GALNT14	398.254	1.73098	0.00235984
DTNA	1043.24	1.78794	0.00680043				ALG13	220.326	1.74925	0.00239337
RPS6KA6	1111.43	-1.08415	0.00683078				AIDA	56.5025	3.90411	0.00240546
OR51A7	15.919	1.94375	0.00683524				ABCA8	324.142	-1.05175	0.00241604
COLGALT1	2168.34	-1.04743	0.0068863				GDAP1L1	492.994	1.21644	0.00244971
CACNG3	3.50183	5.26235	0.00696602				LOC100421091	4.54361	5.70559	0.00246749
GATAD2A	306.289	1.57377	0.00699608				CAMK2D	507.446	1.57244	0.00249767
RMDN1	163.977	1.05426	0.00707891				ETV4	307.795	1.49691	0.00250747
PNRC1	475.566	1.02402	0.00717646				KRT14	86.1972	-2.40908	0.0025159
CCDC78	153.85	-1.86184	0.00725301				GSN	932.568	-1.42319	0.00252908
G6PC2	13.5329	2.84844	0.00727332				POLR2E	5557.7	1.51922	0.00255245
ZNF580	171.271	-1.14853	0.00731744				ARHGAP26	79.7724	2.46909	0.00255531
SEC24C	1473.97	1.22691	0.00732439				MAPK8IP2	567.179	1.05835	0.00256134
MT3	13.3108	2.1138	0.00735179				B2M	2087.01	1.05401	0.00260793
NUP214	641.285	1.29125	0.00748985				EPHX1	841.971	-1.5029	0.0026312
EEFSEC	377.049	-1.02844	0.00752749				PHC3	564.009	1.91192	0.00264116
MEGF11	390	-2.47187	0.00765383				WNT9A	10.1321	-6.77769	0.00266438
RUNX1	34.9166	2.79275	0.00771725				DKK2	313.469	-1.96568	0.00267417
LOC100506403	34.9166	2.79275	0.00771725				RAB12	479.312	1.65021	0.00267824
FGF14-IT1	12.4579	2.13884	0.00776252				TMX2-CTNND1	1479.96	2.63447	0.00270134
TAP2	3.25725	5.15514	0.00778201				KCNC3	353.47	1.79654	0.00275527
PIGR	3.23012	5.14407	0.0078525				ADGRL2	2530.81	1.21371	0.0027873
DDX50	320.405	-1.33446	0.00792053				MYO10	3052.36	-3.16213	0.00278878
FUCA1	165.744	-1.38149	0.00797095				PHYHIPL	277.177	1.6151	0.00281151
CNN2	8.27678	-3.2279	0.00803822				CACNA1C	182.094	1.07324	0.00281194
ZNF777	378.442	-1.54015	0.00807898				UFL1	403.83	1.71417	0.00281993
ZNF195	369.115	1.14127	0.00811191				NR2F1	385.201	-1.53588	0.00284572
BORCS8	394.298	1.21657	0.0081253				TNFAIP3	21.6086	-3.90943	0.00285588
FBXO33	170.668	1.12253	0.008446				LOC728506	62.2507	1.24685	0.00286519
ANKRD36C	41.7169	2.24145	0.00852473				TENT5C	197.967	-1.35074	0.00286659
GPATCH8	636.055	-1.56162	0.00852495				ZNF829	92.6242	1.07818	0.00288981
ZNF335	352.676	-1.21911	0.00858282				PKHD1L1	4.58752	-5.63206	0.00290733
THUMPD3	268.804	-1.98148	0.00866485				OPRD1	67.9507	1.23668	0.00291209
NINL	365.953	1.03837	0.00869689				DENND2C	15.6573	-3.85294	0.00292228
LZIC	120.684	2.2454	0.00873956				TRIL	33.0713	-1.83943	0.00298526
FLRT1	37.4225	1.58604	0.00877413				STX3	297.628	1.49375	0.0029947
CARMIL1	1399.31	-1.15646	0.00887431				IGSF21	678.329	1.78029	0.00300625
MICAL3	1890.8	2.19651	0.0090987				AFF3	82.7488	2.17293	0.00301592
GINS4	130.287	-1.13837	0.00918917				GDF11	1401.07	-1.10575	0.0030253
ARMCX1	15.933	2.57512	0.00919129				ZNF227	759.542	1.03348	0.00306481
ITPK1-AS1	20.6934	1.48589	0.00923425				C4A	17.0125	2.51847	0.00307382
GATA2	54.9868	1.83061	0.0094069				LOC110384692	17.0125	2.51847	0.00307382
HCFC2	381.689	1.34543	0.00940732				BGN	1796.06	-1.89773	0.00309444
FLJ13224	91.0735	1.06128	0.00950842				CDH12	183.376	-1.53444	0.00310248
POLD4	42.7846	-1.25389	0.00963117				MAPK1IP1L	661.485	-1.26126	0.00312679
TAS2R30	3.88002	4.38496	0.00978294				SCN2A	55.9384	2.65443	0.00313371
LINC02603	8.23691	6.4954	0.00984805				BICDL1	188.428	1.50426	0.00314572
ADCY5	194.454	1.76592	0.00985884				SVOP	164.312	2.69965	0.00319037
SCGB1D2	47.0119	1.45739	0.00987406				ETHE1	94.0874	-2.0725	0.00323861
CACNA2D3	15.3554	-4.52929	0.00987437				TIGIT	4.02687	5.53167	0.00324738
CALHM5	3.28212	-5.20599	0.0098862				KANSL3	901.269	-1.09447	0.00326723
KLHL29	112.612	-1.46657	0.00996114				SYT14	115.187	2.61187	0.00328053
IPO9-AS1	7.93017	5.45018	0.00998148				D2HGDH	92.8744	-1.59398	0.00330199
RWDD3	9.41145	-3.12699	0.0100629				ERVW-1	36.9084	1.69939	0.00340381
ZBTB41	111.683	-1.32915	0.0101593				AQP11	4.25687	-5.52112	0.00341369
RBBP8	3343.77	-1.07099	0.0101959				LY6G6D	12.1189	-2.33432	0.00343487
MLLT10	175.36	-1.68683	0.0102384				EPAS1	146.25	-2.83717	0.00346759
MGAT3	33.0923	1.51721	0.0102774				LRRC4C	51.4992	3.22063	0.00350315
ZNF773	38.9777	1.40881	0.0102777				TNFRSF10A	84.8864	1.30498	0.00360963
ZNF425	71.7667	1.1409	0.0102804				LOXL2	463.08	-1.53372	0.00362274
OTULINL	845.355	-1.19621	0.0102922				ELAPOR1	271.548	1.81755	0.00366913
RBM15	142.803	1.6193	0.0103036				KANK2	956.417	-1.75083	0.00366999
EID3	49.7303	1.3835	0.0103523				FAM89B	568.738	-1.27672	0.00368409
ITGAM	3.22306	5.14118	0.0105041				CNKSR3	8.813	-6.5778	0.00368835
NR3C2	14.2447	4.02896	0.0105725				CRH	22.9194	2.84794	0.00374412
UPF2	422.804	1.29399	0.0106115				NIFK	346.456	-1.47752	0.00374597
PAH	26.9918	-1.80922	0.0107131				TTC12	29.4014	-3.0496	0.00376399
NDUFAF8	164.791	2.17259	0.010759				ITGAV	1947.64	1.27804	0.00379386
JMY	333.515	1.71651	0.0108778				DISP2	653.457	1.63105	0.00380769
WIPI1	192.737	1.29882	0.0109133				NYNRIN	1596.9	-1.06422	0.00381739
PHLPP1	1037.59	1.29084	0.0109493				FKBP10	234.303	-1.16668	0.00392229
ZNF223	99.3536	-1.00503	0.0109497				PITPNM1	173.358	1.82284	0.00393829
CCDC173	5.15045	4.80962	0.0113273				RPS6KA3	671.664	1.43994	0.00397014
LINC01276	5.40944	-3.37952	0.011366				CCDC80	499.827	-1.79425	0.00404223
KCNIP1	11.6778	5.11989	0.011436				GCSH	421.075	1.00239	0.00405097
WNT10A	32.0147	1.746	0.0115772				FHOD1	536.192	-1.14287	0.00405241
XRN2	3683.27	1.50421	0.0116085				PCOLCE2	67.2916	-2.13898	0.00405704
APOBEC3B	6.4092	6.13234	0.0116116				ENPP4	39.1338	2.02855	0.00409061
DACH2	50.2979	-1.10519	0.0116293				NAA80	70.3531	1.37074	0.00410527
UAP1L1	1430.24	1.13115	0.011639				COBL	34.4569	3.89649	0.00411869
SH3PXD2A	23.7202	4.10812	0.0116908				LOC112268269	136.459	1.46213	0.00415217
SLC7A11	401.805	1.00373	0.0117686				FEV	31.1713	2.74745	0.00416633
LRFN4	89.9012	-1.25888	0.0120081				ZGPAT	1077.53	1.05865	0.00417422
SLC22A1	5.15479	3.87957	0.0121401				PNPLA8	355.728	-1.27711	0.00418632
PCBP3	26.8151	1.72435	0.0121715				XBP1	862.813	1.18213	0.00422459
TMEM144	39.5452	1.88902	0.0122215				YME1L1	3305.28	1.03857	0.00423213
JMJD1C	361.132	1.7718	0.0122787				STRA6	988.815	1.44734	0.004237
MRPS16	309.634	2.22093	0.0123485				GPR88	21.1802	-3.68906	0.00429671
CISD1	249.701	-1.24121	0.0124118				MET	538.879	-1.87573	0.00430094
CSMD1	22.959	-1.62825	0.0125146				SCRT2	80.4212	1.63846	0.00430457
ASIC1	37.0626	-2.82124	0.0125182				UNC13A	68.9693	1.24917	0.00431314
TRAIP	96.6258	-2.5757	0.0125718				LAMA5-AS1	4.56375	5.7117	0.00439705
H4C15	43.6417	1.18358	0.0126952				ZSCAN32	94.3932	1.94696	0.00442123
IGHD	2.81832	-4.98502	0.0127878				TMEM184B	958.574	-1.5931	0.00443178
BICC1	50.266	-2.21373	0.0128247				MGLL	930.842	-1.59903	0.00445031
LRR1	377.598	-1.04869	0.0129377				IFT74	222.128	1.35972	0.00450076
DHRS7	1849.91	-1.52954	0.0130879				FPGT-TNNI3K	5.53678	5.99117	0.00452771
BEND6	6.16109	6.07492	0.0131038				PPIE	714.541	1.37572	0.00455814
ZBTB14	383.915	1.1225	0.0131549				CCNB3	12.4151	-4.55716	0.00461821
LGALS8	1202.54	1.0202	0.0132043				CEBPA	83.7535	-1.93728	0.00476233
LOC101928855	8.57604	2.92988	0.0135799				HSPB11	404.43	-1.12305	0.00482121
GLS2	133.307	1.02159	0.0135947				LINC02909	4.13322	-5.48822	0.00482146
ETV3L	5.9074	6.01671	0.0136819				PIGG	238.708	-1.21373	0.00482322
OPA3	537.215	-1.05406	0.0138548				PLEKHG4	1038.35	2.04243	0.00482699
SCRN3	137.192	1.16192	0.0140773				RRP7A	903.17	1.55938	0.00484412
LINC01634	2.80729	-4.97987	0.014306				ZNRD2	30.0402	-1.83785	0.00484739
PPP2R3B	5.05562	3.85298	0.0143803				TAS2R30	3.87022	5.47414	0.00489813
CHKB-DT	52.89	1.68744	0.0144608				POP7	584.344	-1.43434	0.0049006
TTK	1040.65	-1.24517	0.0144612				HHIPL1	23.5359	-1.69929	0.00490933
SALL3	121.147	1.25848	0.0145445				FOSB	43.0262	4.48385	0.00496476
CHKB	54.7872	1.27553	0.0147376				C11orf96	66.871	1.97759	0.00499149
MC1R	24.0299	2.05201	0.0147394				EGR2	3.67601	5.40062	0.00500801
MCM3AP	638.64	1.53821	0.0148173				SEMA3F	454.487	1.46756	0.00504673
ZNF497	10.9177	5.0186	0.0148226				LZTFL1	105.783	1.34063	0.00505158
MAF	40.7073	1.13273	0.0149566				DPH6	53.7862	-1.48131	0.00508916
ARL13B	72.4836	1.05181	0.015076				LOC107985693	3.76644	-5.34883	0.005143
PDCD6IP	877.635	1.28366	0.0151718				DOT1L	1810.32	-1.80137	0.00516507
SMAD1	103.567	2.46599	0.0152626				NLRC5	24.8034	1.64762	0.00519774
BAHD1	1384.95	1.22704	0.0153416				WWC3	438.253	-1.49252	0.00523906
AKAP6	22.6705	3.10532	0.0154367				IL17D	82.7084	1.25998	0.00538603
CDC42BPG	1557.05	-1.93153	0.0155273				OR4K8P	9.21778	2.96432	0.005434
OMD	5.64688	-5.98776	0.0155833				C11orf87	5.41619	-5.87969	0.00545285
MPZ	7.92846	3.90638	0.0159589				TPBGL	467.295	1.74895	0.00546226
EID2B	89.5678	-1.45293	0.0159954				ZNF266	837.484	-1.36024	0.00549226
OR51G2	50.4011	1.12801	0.0160618				MYCL	235.548	-1.06283	0.00553252
LOC112694756	296.684	-1.89021	0.0161978				SYNPR	200.06	2.2824	0.00561136
SLC5A4-AS1	173.312	1.4942	0.0163028				ITGA5	325.249	-1.75664	0.00562156
MMP2	100.289	-1.34091	0.0164048				TIPRL	900.91	1.20201	0.00566702
PRTG	12.8154	3.54907	0.0164664				ZNF587	196.548	2.06339	0.00569921
RPS2P8	3.49961	4.23208	0.0164765				MRPS6	495.845	-1.30597	0.00576617
GADD45B	15.9754	2.47092	0.0165214				H4C15	39.5053	-1.75943	0.00578144
MAFB	50.3918	1.29244	0.0165536				ZDHHC20	959.142	-1.4137	0.00581633
TPCN1	249.951	-1.45003	0.0166408				NEDD4	448.19	1.11273	0.00583099
HILPDA	36.5715	1.65941	0.0167385				COQ2	70.1906	-1.35565	0.00585241
MACF1	1201.14	-1.7094	0.0169619				PLCD4	128.754	-1.20894	0.00587796
ZNF765	48.1066	1.26518	0.017037				FNIP2	357.307	-1.31213	0.00598898
FRMPD1	174.748	-1.24101	0.0170492				SOGA1	11389.9	-1.215	0.00602267
AMZ1	10.8824	2.48658	0.0170572				FABP6	32.4274	1.71391	0.00602493
GABRR2	30.5287	1.65711	0.0170963				KCNH7-AS1	3.97924	5.51563	0.00611918
AGO4	52.5565	2.16596	0.0171324				SUPT16H	3592.03	-1.52143	0.00623124
FBXL15	61.8332	1.74114	0.0172067				DCLK1	193.124	1.41363	0.00623669
TRABD	325.234	1.27438	0.0172406				RNF4	767.333	5.21458	0.0062411
CDKN3	557.617	-2.11918	0.01729				NFE4	3.79045	-5.35766	0.00633084
LINC02236	8.89314	3.30796	0.0174642				TCP11X2	4.64234	5.73777	0.00643253
RPL3P1	14.3345	1.73983	0.0175442				TRABD2B	3.55879	-5.2683	0.0064442
MED24	894.151	-1.25637	0.0175595				COL6A1	1328.56	-2.41231	0.00645709
AFF3	7.0575	-2.4038	0.0175921				RAB39B	230.248	1.21783	0.0064878
LFNG	55.9457	1.04504	0.0177495				FOXP2	310.159	-2.31333	0.00654011
ZNF446	45.1204	1.40079	0.0177795				CD33	37.1552	2.43938	0.00660895
TTC17	1092.85	1.3103	0.0179065				SOX6	45.3984	2.27728	0.00661476
DUSP1	250.749	1.27647	0.0179425				CFH	108.269	-2.68444	0.00664011
NUTM2B	17.8484	1.72336	0.0181825				CDH2	2044.51	-1.07394	0.00664231
RBMS1	13.9904	-2.15168	0.0182016				STAT6	8.32666	3.71325	0.00666084
ZNF32	14.3971	-2.35557	0.0182202				CPZ	54.1616	-3.4368	0.00683967
OR51F1	34.2537	1.592	0.0182667				MUC15	8.05554	6.5327	0.00689854
OPN1SW	2.69258	4.8839	0.0183871				KCNN3	15.727	5.17	0.00700982
ZBTB49	16.7104	2.11108	0.0183905				IQSEC3	14.7104	4.60151	0.0070434
DHX9	9301.33	1.08537	0.018626				HOXB4	52.6372	-1.82184	0.00704903
MSX1	8.42678	-2.28163	0.0186484				DAPL1	19.5926	2.55357	0.00705473
DENND4A	290.839	1.41161	0.0189588				C2orf68	629.997	-1.05851	0.00705806
PPP2R2B	9.38872	-4.23494	0.0189768				ERI3	806.783	-1.2575	0.00706519
KRT80	114.16	1.06655	0.0189773				CACNG4	80.5127	2.99366	0.0070774
METTL8	236.537	1.13368	0.0191776				ABCA6	4.08665	-5.4598	0.00712625
AJUBA	15.5787	1.99391	0.0194358				HBEGF	181.464	1.7444	0.00715233
EGR3	30.9749	1.23259	0.0195201				ZFR	686.002	2.45492	0.0072105
GAREM1	976.813	1.80018	0.0197171				GAGE13	17.7932	-3.11267	0.00727948
LOC100133286	2.62361	-4.88311	0.0197642				MAGEB1	71.0833	1.52707	0.00734384
RHOBTB1	57.318	2.28885	0.0200695				CGREF1	251.9	1.29477	0.00735739
SLC66A2	532.078	1.20643	0.0201386				GAPDHP55	4.22926	5.60185	0.00743362
ANKRD12	523.644	1.93574	0.0202282				TIMP2	2900.99	-2.49898	0.00744927
GIPR	13.1215	2.61451	0.0202785				CSAG3	12.5437	2.30691	0.00751193
ZNF713	169.845	1.06683	0.0203052				CPB1	263.099	-1.31686	0.00752566
AFF2	6.12452	2.37055	0.0204554				INPP5J	105.352	1.40608	0.00757858
PRICKLE2	97.2768	-1.18843	0.0205096				HLA-DOA	3.35454	5.26816	0.00763389
POU4F2	2.63226	4.84659	0.0207294				PDYN	17.4605	4.17936	0.00769801
ATP7B	5.53206	3.34557	0.0209505				HLA-C	3.34635	5.26491	0.00787373
ATF3	186.966	1.44296	0.021137				RPS2P32	64.6892	-1.10341	0.00787478
FYTTD1	434.804	-1.01446	0.0215397				EFNA5	83.4629	1.98939	0.00790826
VRK2	102.599	-1.1588	0.0215921				PLEKHG5	788.827	-1.40905	0.00793758
SNX4	664.994	1.00929	0.0216218				ZNF625	147.964	-1.54196	0.00794547
RAPGEF5	381.255	-1.25454	0.0217326				KIDINS220	921.071	1.24984	0.00797783
C5orf24	260.835	1.03113	0.021779				TRIOBP	194.913	1.58876	0.00799151
KRBA2	81.4575	1.13744	0.0219449				ZNF519	101.803	1.38015	0.00800217
PITPNM2-AS1	9.85018	3.18203	0.0221967				GDPD5	56.9558	1.88432	0.00806646
KCNS1	7.4101	2.6923	0.0223946				DNAJB6P8	3.35747	5.26933	0.00810691
WDR7	1181.42	-1.31246	0.0225807				HPSE	201.793	1.07126	0.00812267
ULK4	12.045	3.01513	0.0226152				TP53I11	10444.6	-1.34079	0.00813948
SCML2	249.868	-1.62942	0.0227279				TFPI2	1351.76	1.92405	0.0081539
HBEGF	31.7631	1.68107	0.0228459				SIX3	31.0725	-2.74954	0.00822714
DEF6	4.94542	5.75806	0.0229306				LIF	69.4809	3.18391	0.00828076
LRCH3	475.403	1.37776	0.023004				PCDHB10	218.017	-1.28367	0.00829493
FOXB1	33.9775	1.04702	0.0231579				MDM1	436.195	-1.03683	0.00834298
RFC3	287.287	-1.75573	0.0233798				CNTNAP2	342.524	1.8493	0.00839454
TMEM266	2.4617	-4.79114	0.0238327				TRMO	73.9034	-1.5313	0.00840077
ZNF395	71.1181	-1.81423	0.0239171				HIC1	7.0713	3.45508	0.00848962
SMARCAD1	500.054	-1.0597	0.0239633				STC2	4.31494	-5.54903	0.00849156
RAB26	124.127	-1.35711	0.0240061				PARTICL	78.796	-1.23302	0.00850419
PCOTH	5.7879	2.92902	0.0240211				GATAD2A	1227.65	1.86226	0.00855458
RBSN	317.006	-1.29333	0.0240268				CARMIL2	103.249	1.26386	0.00865368
ACACB	39.2213	1.30247	0.0241062				EPHB4	2869.05	-1.199	0.00866882
ISG15	9.69918	2.12188	0.0244367				TTC9B	13.235	2.16839	0.00884249
LOC643342	4.36914	3.62375	0.0244812				SEZ6L	2720.31	1.26324	0.00885
HDAC7	13.0771	2.64311	0.0244994				TMEM178A	173.919	-1.11537	0.00887048
PPFIBP1	93.7941	2.4802	0.0245464				CD34	368.709	-1.03799	0.00888426
LGI3	4.70815	-5.72494	0.0247846				MAPRE3	327.635	1.06384	0.00894534
TRMT2B	236.489	1.35199	0.0247909				CAPN12	53.8638	1.84205	0.00900945
PDZK1	5.52264	-3.38943	0.0248157				PCDH18	14.227	-3.46	0.00903362
HS6ST3	501.084	-1.19415	0.0248918				CACNA1A	18.2906	2.04768	0.00916212
MINCR	45.9698	-1.01472	0.0249446				ASXL3	138.028	-5.64819	0.00917094
ZNF791	362.919	-1.59983	0.0250345				ST20-MTHFS	5.55155	4.99711	0.00924143
CPB2-AS1	8.97875	2.54315	0.0250613				ELOVL6	599.103	1.34885	0.00932272
PP7080	90.4693	-1.24351	0.0251818				IBTK	336.725	-1.00091	0.00936891
TMEM198B	47.1018	-1.21875	0.0252013				MIB1	1962.85	1.43257	0.00938874
HACD2	1100.46	-1.04706	0.0252136				PRKG1	161.687	-1.57067	0.00938942
CHRNB2	309.83	1.22443	0.0252188				CHD3	1568.73	1.52426	0.00939096
ZZZ3	152.561	1.36421	0.0253383				AREG	3.18362	5.19283	0.00940466
PDE3A	31.9431	1.25919	0.0254078				GATAD1	661.451	-1.17824	0.00948112
ALKBH2	433.022	1.77975	0.0254083				DOCK5	87.1256	-1.25475	0.00949869
INCENP	1193.77	-1.40607	0.025564				LDOC1	45.699	1.37897	0.00959906
DPYSL4	149.173	1.17351	0.0256037				MIR600HG	18.4029	2.44569	0.00961232
RHEBL1	13.6698	1.65967	0.0257716				TGIF2	475.723	-1.31222	0.00967587
PHYKPL	28.9129	1.39967	0.0258491				SYT5	44.3705	3.07135	0.00972595
GOLGA6C	4.316	3.60681	0.0258684				ACE	8.92817	3.71722	0.00996395
ZNF638	857.954	-1.23802	0.0258703				MAGEA4	76.7059	1.78694	0.0099803
MTND4P15	5.31629	2.8046	0.0258908				MREG	98.4314	-1.20326	0.00999049
ZNF165	142.311	1.68574	0.0259129				ZNF589	133.949	-2.14954	0.00999367
SEPTIN7P7	2.46212	4.75046	0.0261372				TMEM176B	6.44289	6.21039	0.0100106
SIX3	71.9673	-1.2297	0.0261507				TUBA1A	11826.2	1.82031	0.0100767
MECP2	1284.95	-1.08256	0.0261748				AATBC	6.81547	-6.20127	0.0101217
BCL9	686.162	1.41345	0.0264848				ACKR4	35.6443	1.36715	0.0101574
SECTM1	20.7856	-2.77548	0.0265709				ASPDH	13.9849	2.8678	0.0102175
LCT	7.20698	2.3748	0.0265748				ZDHHC1	25.536	-2.35167	0.0102299
ASTN2	11.5281	-4.13243	0.026716				RALGAPA1P1	28.4234	2.62479	0.0102354
COL16A1	19.6595	2.05408	0.0270028				BTBD8	13.6873	4.96529	0.0104297
PDCD6-AHRR	38.914	2.523	0.0270834				LOC100422317	3.16746	5.18606	0.010475
H6PD	206.486	1.38806	0.0271841				TRIM26	690.656	-1.68762	0.010599
RNFT1	61.8421	1.42152	0.0271903				ENPP1	211.034	1.13455	0.010629
RPL17P9	11.0417	-1.84801	0.0272688				MEGF6	24.3193	-2.19166	0.0106365
HOXA13	2.47866	4.7594	0.0273912				MYCBP2	267.565	2.97652	0.0106415
PTGES3L-AARSD1	148.819	-1.16274	0.0274084				RASA4	86.2315	-2.1534	0.0106526
CRTAC1	13.5513	3.4451	0.0274985				DSE	93.159	1.39415	0.0107086
RASD1	68.9716	1.07767	0.0275707				SKIDA1	8.37137	-6.50131	0.0107803
UBTD1	25.2601	1.29127	0.0275718				ARHGDIG	24.3608	2.74493	0.0108265
KLHL11	847.086	1.17842	0.0275809				SLC25A28	223.072	1.13783	0.0108537
CACNA1E	23.1121	1.16332	0.0276026				LINC00863	25.8318	-1.81647	0.010898
RCOR3	415.922	1.09173	0.0276381				CDC7	552.35	1.41214	0.0109546
PHC2	531.606	-1.1192	0.0278609				BHLHE41	249.827	1.0769	0.0109833
PBOV1	10.6558	1.84039	0.0279765				ACAA2	1045.1	-1.88922	0.0110467
HDHD5-AS1	4.49676	5.62338	0.0280001				OXSM	168.898	1.17089	0.0111875
LINC01811	24.9064	1.68886	0.0282132				GPR20	15.0001	-3.00833	0.0112228
LINGO1	25.1705	1.4519	0.0285481				UGGT1	1077.3	-1.03203	0.0112532
TRBC2	12.7333	-2.48128	0.0285973				PTAR1	886.999	1.3253	0.0112664
ECM2	15.5864	1.54613	0.0286276				BORCS7	76.5169	1.20824	0.0112962
MTCO3P12	8.23035	3.51665	0.0287319				GRIA4	561.973	1.0515	0.0113736
EDARADD	141.996	-1.26097	0.0287659				NFKB2	530.451	1.08749	0.0114063
IL17RD	10.5277	6.84924	0.0288315				LINC00638	65.2948	-1.08032	0.0115111
SLC1A2	263.663	1.07928	0.0289876				OLFM1	3694.26	1.41699	0.0115365
INSM2	59.2394	1.0352	0.0291092				ANO5	342.935	1.23756	0.0115445
TFCP2	598.599	1.01958	0.0291778				ELMOD1	10.4611	5.14792	0.0115496
KCNQ1	4.3625	-5.615	0.0296881				CEP350	736.048	1.49794	0.0116307
STAM	181.626	1.53783	0.0298029				ANKFN1	6.75572	-6.18814	0.011632
RHBDL3	98.9507	-1.55738	0.0298528				L1CAM	1054.05	1.88845	0.0116697
LOC107986257	4.34144	-5.60822	0.0299352				ATP5MG	996.464	-1.26903	0.0116701
CARNMT1	134.851	1.05192	0.0300309				TIMM13	666.061	-1.36427	0.0116876
CDS2	841.359	-1.21214	0.0300498				MARCHF4	460.747	2.04303	0.0117607
MXRA7	104.689	1.14187	0.0301208				CARTPT	375.543	1.44047	0.0118061
DRD1	2.44911	4.74358	0.0301643				ARL8B	543.187	1.22546	0.0118605
LOC283731	9.63948	-1.95456	0.0302003				CERCAM	255.411	-1.39439	0.0118616
MARS1	5683.67	-1.3468	0.0302692				SPATA17	7.17203	5.36567	0.0119219
BCLAF3	41.8763	2.74054	0.0303367				RIMS2	94.4645	2.7793	0.0119284
KDM4A	781.06	-1.16433	0.030352				CREB1	599.199	1.30643	0.0119345
SSBP4	862.777	-1.32924	0.0304381				MIR1915HG	170.97	-1.16992	0.0119548
HLA-A	2.26486	4.63167	0.0304692				WNT2B	12.5935	4.28219	0.012074
SEMA7A	2.94906	5.01617	0.0305001				DUSP6	842.847	1.74534	0.0122846
HNRNPA3P10	13.1824	-2.18602	0.0305728				MTMR9	365.814	1.19339	0.0123466
LRFN5	5.12363	-4.84086	0.030574				SUSD2	620.031	-6.0307	0.0123468
LOC100129422	21.1332	1.41653	0.0305936				CELF4	40.2158	3.68077	0.0123626
MYADML2	10.0238	-6.81528	0.0306774				GRWD1	490.279	1.68579	0.0124042
GPAT2	4.70165	-4.71405	0.0307705				HK3	120.618	-2.06451	0.0124067
ANK2	1035.86	1.72578	0.0308875				ZNF12	811.216	-1.16456	0.0124669
ZNF529	97.8089	1.63148	0.0308997				PPP1R35	318.878	-1.11886	0.0125639
UPK3BL2	16.5276	-2.35464	0.0309563				PUS10	84.6987	1.06403	0.0125834
DCAF4L1	8.24721	2.37355	0.0309629				NETO1	191.979	1.55307	0.0126368
KDF1	117.516	1.50037	0.0310638				EIPR1	652.201	1.82333	0.0126696
MAGEA2	157.309	1.37881	0.0312399				DCUN1D3	232.852	1.14177	0.0127313
FUT1	133.755	-1.28137	0.0312399				SLC27A2	69.177	1.07668	0.0127736
DEPDC7	89.5963	1.10108	0.0312792				NPR1	99.252	-1.24539	0.0128069
TNN	46.5625	2.25204	0.0313107				IL21R	15.7763	-2.94251	0.0131077
ATP23	145.892	1.2199	0.0314364				NRDC	3632.54	-1.30563	0.0131711
SUSD4	4.45116	2.99705	0.0314695				CACNB1	205.689	1.8752	0.0131893
LOC100421775	2.24479	4.62	0.0316801				LOC105372971	7.47954	5.427	0.0133829
EPHB3	57.9343	-1.23434	0.0317199				RBM38-AS1	10.1869	2.60026	0.0134709
LINC01270	8.14189	-2.00311	0.0317745				ADGRE5	120.276	-2.24562	0.0134751
LINC00648	6.0005	-3.51289	0.031788				CSTF2	312.23	1.43325	0.0135975
IGSF8	610.224	-1.3901	0.0318197				LINGO1	84.6213	1.19882	0.013624
CLCN2	133.256	1.1328	0.0318696				DGKI	7.06534	3.75035	0.013649
SETD2	1107.39	1.18477	0.0319304				EML6	313.04	2.16115	0.0136864
OLFML2B	2.49167	4.76662	0.0319388				SMAD5-AS1	2.99864	5.10711	0.013709
OR2B2	2.28845	4.64538	0.0320441				CBLN3	16.4313	-2.0456	0.0137219
LOC105372069	2.37479	4.70264	0.0322335				TMEM101	380.918	-1.04363	0.0138476
DHX8	327.519	1.2376	0.032499				LOC100128317	21.3721	2.12002	0.0138865
SPEG	18.1849	-1.74286	0.0327036				ADAM33	15.168	-1.90489	0.0140122
NLRC5	8.38798	2.00746	0.0329219				CLHC1	8.88809	-4.05196	0.0140183
SUSD2	9.55609	-6.74711	0.0331027				NOVA2	2190.68	1.20923	0.0140841
EIF3C	554.169	1.60322	0.0332804				FDXR	1556.62	-1.01654	0.0140855
CLEC11A	2.29995	-4.69292	0.0332955				AHCYL1	2206.92	-1.46368	0.0141072
LOC114841035	236.465	1.20978	0.0333783				METTL7B	708.686	-1.0112	0.0141219
LRRC14	536.893	-1.20685	0.0334517				CPEB4	214.725	1.51386	0.0142009
COMMD1	57.9779	1.15695	0.0336529				SEC16A	859.528	-1.59499	0.0142787
SKOR1	4.1825	5.51896	0.0337845				GABRA1	355.041	1.27406	0.0142943
CENPP	635.04	1.21665	0.0338206				APBA1	186.852	2.82662	0.0143506
TTLL5	1074.25	1.70242	0.0338916				FAP	55.2479	-2.12289	0.0144447
ZNF324	133.65	1.67033	0.0341994				SCOC	297.116	1.09537	0.0144557
SNRNP200	7850.43	1.49618	0.0342851				RBPJ	454.293	-1.78761	0.014522
HPS5	143.378	1.638	0.0343264				ZNF780B	40.9536	-2.41627	0.0145369
C5	5.01106	-3.26182	0.0343326				C16orf96	3.01165	5.11288	0.014673
ULBP2	5.05265	2.7178	0.034449				GNE	353.683	1.69589	0.0147242
PLA2G4B	7.36245	-2.21454	0.034622				DSEL	652.67	-1.39165	0.014735
FLRT2	311.702	-1.13591	0.0346237				TSPAN9	757.211	-1.19449	0.0147413
GFPT2	20.6332	1.42137	0.0346958				PLSCR1	417.252	-1.54718	0.0148671
ZNF460	58.1284	1.41606	0.0350782				REEP1	91.2843	1.00971	0.014918
RPS6P10	40.7348	-1.19268	0.0350997				H1-4	56.4176	1.39312	0.0150013
CLDND1	356.956	-1.18708	0.0351137				SORBS3	1146.28	1.19699	0.0150014
CBLC	12.2473	-2.27535	0.0351552				ZNF546	32.1491	-2.11403	0.015104
OR1X1P	15.9988	1.58622	0.0351912				RBSN	321.364	1.61601	0.0151093
NFKB2	94.0352	1.21547	0.0355512				GPR151	13.0081	2.27577	0.0152427
KRT8P20	2.1597	-4.60074	0.0357452				CCDC142	124.142	-1.15109	0.0153196
SPTLC3	39.617	1.00291	0.0358577				ME1	170.491	1.00957	0.0153282
ZNF184	236.935	1.2888	0.0359522				ZNF778	350.798	1.50973	0.0154006
TLCD3A	432.468	-1.32138	0.035981				GPR146	72.4118	-1.29729	0.015401
OTULIN	739.553	1.02014	0.0362358				PRKCB	201.507	1.44222	0.0154087
CCDC24	12.1147	-1.84504	0.0363233				TUT4	1093.37	-1.09823	0.015435
BTBD9	44.8926	-3.13455	0.0364215				DIAPH2	205.868	-1.57685	0.0155157
UBXN7	899.907	1.53729	0.036764				DGCR8	1078.67	1.0055	0.0156343
ADAMTS1	11.4857	2.96773	0.0367717				MAP2	919.441	1.41753	0.0157356
LOC100631258	9.54385	1.6397	0.036891				MIR646HG	36.2985	1.13545	0.0157635
C1QL2	4.97901	3.19481	0.0370582				LOC729296	36.2985	1.13545	0.0157635
TIPARP	290.896	1.95241	0.0372981				H4C9	13.3513	-1.8792	0.0157728
LRRC75A	400.214	-1.01303	0.0378039				OR8G5	8.33029	3.0153	0.0157752
FFAR2	18.6735	1.40285	0.0378579				SPTB	247.435	2.66759	0.0160896
SLC35C1	188.194	1.06922	0.0379571				RASEF	361.225	1.21717	0.0160901
SRP72P2	8.33621	2.41276	0.0380094				ITPRIPL2	186.809	-1.25524	0.0162011
PHF12	663.494	-1.28828	0.0380329				ZNF687-AS1	2.85815	5.03687	0.0162108
KRTCAP2	568.304	-1.15372	0.0380728				PRXL2C	79.0419	1.87956	0.0162336
UTP14A	560.918	1.02725	0.038104				VAMP8	2.85312	5.03452	0.0162601
RYR3	90.8271	2.06064	0.0381796				SHC3	47.0934	7.39432	0.0162892
TMEM248	1058.64	1.31006	0.0384071				PPA2	261.521	1.15674	0.0163152
A4GALT	5.41571	3.26929	0.0384105				FERMT3	15.5267	4.17931	0.0163684
FOXN4	91.3902	-1.27333	0.038905				PEX7	65.2653	1.19036	0.0164108
RBPMS2	2.20819	4.59826	0.038907				PPP1R3F	30.2403	2.05805	0.0164597
RPAP1	463.269	1.45315	0.0389325				SPARC	4669.03	-1.10772	0.0164599
NPBWR2	11.7356	1.86705	0.0390581				SELENOK	198.989	1.19275	0.0165035
PAK6	20.8968	-2.00329	0.0392801				IFT140	300.781	-1.48584	0.0165317
BUB1B-PAK6	20.8968	-2.00329	0.0392801				KLF5	16.1366	3.00866	0.0165463
GNRH1	4.03572	5.46386	0.0392917				NRSN1	69.5306	1.26885	0.0166531
AGAP1	570.578	1.91577	0.0396308				TMEM129	163.736	-1.47687	0.0167336
PARP12	8.37963	3.18637	0.0397696				ZNF575	16.4325	2.02991	0.0169552
IKZF5	107.836	1.21841	0.0398605				PTPRS	5499.22	-1.35963	0.0169959
SSTR5	128.067	-1.00274	0.0398852				SAMD4B	209.162	1.08875	0.0170118
PRMT8	12.4396	2.42822	0.0399214				DLGAP3	138.371	2.03454	0.0170292
NEK11	7.46627	2.46961	0.0399683				PHETA1	74.0199	-1.70255	0.0171112
ARF4-AS1	2.15975	-4.60081	0.0403413				TARS3	117.633	-1.25719	0.0171683
KDM5A	623.84	1.21214	0.0403533				HNRNPA1P29	3.01292	5.11343	0.0172471
SRPK1	4485.51	-1.99369	0.0405542				NIPA1	446.035	1.32723	0.0173248
PRKAR2A-AS1	3.91996	5.4231	0.0405654				ZDHHC21	159.513	-1.37215	0.0173891
ZNF426	3.87177	5.40766	0.0405809				NLRP1	20.8106	3.31019	0.0174649
SRP14-AS1	9.0527	1.96542	0.0405829				DNAL4	109.666	1.66023	0.0175405
BHLHE40	562.905	1.07727	0.0406926				DUS4L-BCAP29	27.0955	-2.67105	0.0175424
TMEM100	3.82297	-5.42493	0.0408162				SYTL1	48.9912	1.19312	0.0176377
CCN2	7.12322	4.37866	0.0408283				ARHGAP1	838.328	1.09432	0.0176585
PPP2R1B	490.558	-1.00091	0.0412832				LGALS8	64.2364	1.57596	0.0176705
NOP53-AS1	4.86555	3.15674	0.0413022				CNIH2	434.374	1.24975	0.0177139
MICB	3.86126	3.43194	0.0413645				R3HCC1	430.088	1.21146	0.0178069
OTOG	5.5456	2.85425	0.042066				BARHL1	14.3343	2.03349	0.0178379
ALPK3	10.6491	2.26555	0.0421159				PLD1	125.072	-1.93416	0.0178857
NIPSNAP2	1300.42	1.08135	0.0422849				KCNN2	43.6677	1.206	0.0179108
SMIM27	41.3092	1.81569	0.0424955				SLC22A20P	2.99046	5.10338	0.0179942
RORC	9.52489	3.09043	0.0425067				TBC1D5	140.774	-1.50575	0.0180055
TRIM39	241.204	1.03035	0.0426517				GPN2	490.202	1.21934	0.0180311
OGFR	441.936	-1.05672	0.042756				SLC43A1	93.0554	-1.21768	0.0181458
STON1	2.14786	4.55267	0.0427582				COX5A	429.656	-1.40786	0.0183538
GLTP	61.2843	1.74179	0.0430043				EPHX2	51.773	-1.24486	0.0184189
SLC4A7	101.514	-1.11445	0.0430161				LOC729732	39.5408	1.54239	0.0184253
JDP2	15.6843	1.89211	0.0432113				NEGR1	439.904	1.09707	0.0184344
FNBP1	266.264	1.62406	0.0432493				PCDH1	185.724	2.47603	0.0184799
HRK	82.7941	2.44785	0.043318				MDGA2	5.33295	-5.85243	0.0184842
IFIH1	5.36419	3.31691	0.0437491				NRG3	69.1097	3.3031	0.0184951
ESRRB	2.21766	4.60373	0.0438062				PRKAB1	569.701	-1.04494	0.0185099
H3C14	28.1836	1.10092	0.0439027				KCNV1	47.6958	1.37176	0.0185223
NBEA	126.626	-1.06725	0.043922				HS3ST3A1	10.9777	2.05704	0.0185876
C11orf54	102.351	1.04852	0.0439225				IL13RA2	2.98306	-5.01746	0.0187079
GPER1	29.7355	1.29033	0.0440521				PRIMA1	11.1372	6.99976	0.0187217
RAMP1	10.848	2.29881	0.0441246				LINC00519	17.7868	-1.55265	0.0187871
DNAH10	8.09838	-6.50835	0.0441381				TRAF5	5.87797	5.08341	0.0189081
OR8S1	2.13485	4.54468	0.0442076				HYAL1	12.2312	-2.49932	0.0189528
ACBD7	255.587	-1.15523	0.044464				UHRF1BP1L	408.736	-1.01241	0.0189732
UNK	521.226	-1.04733	0.0448078				SLC38A7	173.773	-1.25786	0.0190189
MESD	688.244	1.05476	0.0448447				EIF6	1884.18	-1.76494	0.0190312
PAPPA	30.9758	1.11381	0.0448825				AFDN	566.316	1.28007	0.0190757
SCG2	3892.91	1.34266	0.0449635				LINC00940	27.6607	1.4183	0.0191531
PSMB10	36.0317	-1.21222	0.0450859				FGF13	123.376	1.78459	0.0191534
EGR1	63.2651	2.14435	0.0451634				KLB	12.1084	1.89319	0.0192116
LOC105370854	1.99768	-4.48795	0.0453074				DAAM2-AS1	30.5638	1.29294	0.0193202
RAPGEF1	6.05799	2.36564	0.0454656				BLNK	299.173	1.41706	0.0193205
MOSPD1	95.6997	1.23607	0.0454848				TTC21A	16.3019	1.8789	0.0194036
ZNF629	734.265	-1.54984	0.0455409				TTLL11	20.4685	-3.48263	0.019413
PRELID2	71.7162	1.40928	0.0455469				BOLA2-SMG1P6	11.6182	-3.67391	0.0195236
FKRP	38.815	-2.19049	0.0455767				CYBRD1	345.141	-1.49204	0.0197005
MLC1	11.1887	-1.63296	0.045634				KCNN4	60.789	1.96125	0.0198336
CTNNBL1	471.443	1.93089	0.0459202				KRT7	11.9826	3.53485	0.0198478
PAQR3	331.397	-1.09036	0.0459545				FAM217B	667.172	1.48944	0.0198721
UBASH3B	8.12226	-2.89146	0.0460617				LRRC36	15.2811	2.37082	0.0198748
KRT8P46	3.83194	-2.78849	0.0460832				AATK	163.945	-1.78628	0.0198914
ZMYM1	52.4043	1.80674	0.0462272				EGFLAM	8.0181	-2.8028	0.0199649
KLK11	29.8003	-1.18824	0.0464881				GPR75	47.3844	9.0884	0.0200312
ESAM	2.2944	4.64914	0.0465112				CCT6B	3.17775	5.19033	0.0200547
NOTCH3	5.00003	3.20241	0.0465718				METTL22	133.75	1.25232	0.0201913
HMOX1	46.3486	1.90162	0.0468169				ERV3-1	20.1632	-2.00202	0.0203858
ZNF316	744.261	-1.31347	0.0469335				EXOSC2	795.54	1.04558	0.0204847
STARD4-AS1	111.208	1.36479	0.0469849				ZNF737	44.2408	1.2439	0.0206144
WFDC1	2.00859	-4.49514	0.0473565				CDK5R2	405.745	1.13627	0.0207813
CPEB4	376.878	1.73923	0.0473588				LOC101928855	15.791	1.68483	0.0208768
LINC02387	22.3491	-1.24214	0.0474403				PCNX3	467.247	1.42659	0.0209583
BCL2L2-PABPN1	21.3026	-2.19565	0.0474913				CDKN1C	10.5502	4.57934	0.0210639
SHISAL1	100.169	-4.32252	0.0474941				RPL7AP60	7.63066	2.87511	0.0210699
CAPN9	7.8565	6.42708	0.0480925				AKAP11	1008.65	1.44686	0.021108
LOC100420707	2.06165	4.49859	0.0480939				CTXN2	2.82668	5.02206	0.0211387
RPL13	3171.55	1.0255	0.0481013				TMEM245	28.7459	1.83579	0.0213417
CEBPA	17.5582	1.69667	0.0482137				CHRNB2	205.095	1.30373	0.0214376
PLPP3	37.6063	-1.52082	0.0482435				PCDHB4	45.1166	-1.14375	0.0214607
RPS15AP36	2.54377	3.74566	0.0482467				ST8SIA6-AS1	19.253	-2.14979	0.0214864
POMZP3	251.606	1.98008	0.0482763				PIP5K1C	319.259	-1.56982	0.0215521
MDFIC	160.284	-1.00447	0.0483506				SLC25A30	369.74	-1.00187	0.0215646
UTP14C	17.7341	-1.36726	0.048356				ZNF846	21.6243	-1.59516	0.0215823
RTF1	1256.95	-1.03496	0.048397				LOC100505555	21.6243	-1.59516	0.0215823
SRXN1	8.70437	4.0725	0.0484421				ZNF875	323.017	1.47088	0.0216878
SH3D21	18.0721	-1.55461	0.0488272				ADAMTS15	131.795	-1.45219	0.0216916
ZMAT3	1027.38	1.21015	0.0489729				ARHGEF25	250.018	-1.93999	0.0217055
CEMIP2	127.732	1.04462	0.0489742				OXGR1	10.3619	6.89522	0.0218052
NR0B2	195.265	1.0753	0.0490528				ACTR3B	290.711	-1.23255	0.021861
MIR17HG	18.8472	7.68898	0.0491866				OTOF	103.991	2.58042	0.0219371
PPM1M	4.73378	3.69726	0.0493217				FBXO36	33.7529	1.50404	0.0219573
AP1G1	197.609	1.45208	0.0495373				KRT7-AS	17.3478	2.06279	0.022007
SFXN5	128.132	-1.16622	0.0496009				FAM78B	103.849	1.26571	0.0220649
LPL	16.7981	-2.01327	0.049784				PART1	26.0093	1.70559	0.0221425
TIMM21	191.402	1.44764	0.049883				SEC23A	1063.04	-1.29658	0.0222797
PCMTD2	281.474	1.13227	0.0499033				ASAP1-IT2	4.90167	3.74921	0.0223547
GAS2	14.3058	-1.50062	0.0499744				ZNF419	304.509	1.0822	0.0224043
OXTR	4.45793	5.61075	0.0499824				PTK2B	16.9348	1.86676	0.022415
							ZNF284	154.899	1.4988	0.0224588
							POLR1E	501.832	1.44796	0.0225785
							ST8SIA1	11.0065	2.61024	0.0226488
							DDX31	263.404	1.13632	0.0226774
							DENND6A	471.71	-1.44729	0.0228039
							MDGA1	3074.49	1.36595	0.0228704
							NOB1	457.953	1.16121	0.0229646
							TLCD3B	619.898	2.05803	0.0229817
							ETV5	1012.97	1.44408	0.0229906
							ZNF710	288.371	-1.35335	0.0230695
							RBM26	226.577	1.21027	0.023086
							UBE2J2	1011.46	1.00639	0.0231362
							CLVS2	216.313	1.21908	0.0231633
							BICRA	385.496	-1.73077	0.0232889
							PAM16	220.834	1.26784	0.0233102
							SHROOM2	10.4855	-6.82603	0.0234351
							ZMIZ1	3518.75	-1.73601	0.0235387
							MUC13	21.0722	3.05506	0.0235684
							C4orf54	8.66902	-2.24697	0.0236483
							STX1A	2377.07	1.3066	0.023654
							LINC02904	2.70236	-4.86877	0.023665
							ICA1L	112.859	1.83531	0.0237162
							PCDHB15	274.565	-1.14422	0.0238156
							THBS1	17.2219	-2.0457	0.023896
							RIMKLB	378.801	1.08837	0.0239475
							VPS37D	62.8828	-1.28345	0.0240472
							KCNJ2	107.424	-1.41791	0.0240716
							LINC00907	5.54815	-3.31069	0.0240821
							P2RY11	9.8523	6.82246	0.0240988
							TVP23C	11.4336	-3.15615	0.0241343
							GARNL3	45.8825	2.01214	0.0241371
							SOCS2	2490.14	1.25639	0.0242877
							DTD1-AS1	2.51737	4.85389	0.0243716
							BMP8B	251.878	1.49267	0.0246121
							ANGPTL3	4.64829	3.18655	0.0247099
							SLC5A3	2727.55	-1.58414	0.0248383
							GOLT1B	157.196	-1.22082	0.0248872
							STYXL2	16.6727	-2.59931	0.0249016
							LOC101929626	2.6671	4.93797	0.024991
							TFPI	96.175	-2.27771	0.0250583
							PRMT3	238.934	1.19725	0.0250924
							SMC5	464.899	-1.24075	0.0251251
							RND3	333.573	-1.06843	0.0251272
							MAL2	120.985	1.55596	0.0251982
							BEX1	664.891	1.05716	0.0252715
							ADCY7	26.2157	2.51105	0.0253485
							LRRC37A6P	7.4322	-3.31852	0.0254599
							NPTX1	30302.5	-1.00605	0.0255308
							S100A10	14.0714	-2.57609	0.0255466
							TMEM178B	287.806	1.4521	0.0259217
							MAGI1	406.919	-1.04572	0.026003
							VDR	12.5461	3.73872	0.0260146
							GRIN3A	40.4148	2.62354	0.0260751
							LOC105379127	2.60517	-4.81898	0.0261547
							CD99	46.5517	-2.3897	0.026195
							IL10RA	97.7447	1.12576	0.0261975
							TGFBR3	84.6687	-1.30421	0.0263548
							SGIP1	122.36	1.68092	0.0264022
							CTSZ	447.042	1.57831	0.0264424
							TIMM17A	1074.94	-1.07858	0.0264444
							POU2AF1	856.575	1.43958	0.0265085
							ARHGAP35	5649.64	-1.16194	0.0266752
							RPL29P2	21.4286	1.41489	0.0268884
							MAPKBP1	161.419	1.34812	0.0269982
							TRHDE	55.8252	2.27951	0.0270586
							MAGEC1	228.935	-1.38945	0.0273953
							PTP4A1	808.188	1.57148	0.0274005
							SLX1A	46.8682	-1.62277	0.0274301
							NKIRAS1	237.791	1.06756	0.0275978
							ZNF611	69.2288	-1.0057	0.0276716
							CCDC116	9.80422	1.89637	0.0277029
							BEX5	44.7894	-1.73562	0.0279779
							SENP1	430.101	1.13321	0.0283416
							HAGHL	132.325	1.2872	0.0283711
							USP6NL	603.527	-1.017	0.028434
							DSEL-AS1	9.37859	4.40376	0.0284628
							ADGRV1	25.8319	1.57815	0.0285507
							LRRK2	17.7719	2.81467	0.0286649
							LY86-AS1	39.1247	-2.69044	0.0287567
							ATP6V1C2	32.4497	8.54221	0.0288339
							ACSF2	454.984	-1.07495	0.0289335
							H2BC17	17.8301	2.03616	0.028948
							PLS1	262.563	2.129	0.0289539
							DDX19A-DT	4.56299	3.63448	0.029189
							DFFBP1	5.64003	-4.92022	0.0292917
							CNOT6	639.747	-1.76738	0.0293561
							GRIA2	553.404	2.43505	0.0294628
							NSRP1P1	4.52853	3.73343	0.0294668
							MPP3	160.141	1.65869	0.0295893
							EPS8	626.714	-1.61226	0.0296883
							SLC17A7	169.452	2.05188	0.0297379
							MMD	113.65	1.47944	0.0297476
							PCBP2-OT1	39.9259	1.05073	0.0298729
							CYTH3	1022.15	-1.10546	0.0298909
							SLC5A4-AS1	31.1932	8.48526	0.0299202
							RAI1-AS1	2.5266	4.85881	0.0299528
							UNC5CL	3.12802	5.16871	0.0300408
							TCF21	6.63777	-2.80879	0.0301183
							LOC101927911	7.16736	2.58501	0.030135
							FAM174A	207.1	1.12034	0.0301393
							C21orf58	137.829	-1.71474	0.0301556
							LNC-LBCS	21.7014	-2.0045	0.0302885
							TMEM104	373.803	-1.28028	0.0304365
							PIK3AP1	30.584	8.45682	0.0304757
							PNMA6A	18.4472	1.45424	0.0304814
							SCN2B	6.28886	-2.69174	0.0305241
							SH3RF2	4.60146	-5.63335	0.0305339
							DCX	338.899	1.49388	0.0305438
							ANKRA2	141.017	1.02862	0.0305582
							LINC02714	28.0212	1.16248	0.0305962
							MUC6	5.53801	-5.90928	0.0305974
							TAP2	2.34352	4.75095	0.0306452
							PRNCR1	35.4243	1.16572	0.0306684
							LRRC7	516.616	1.5533	0.0306961
							TTC9C	88.5794	-1.26955	0.0307667
							SSR1	1824.41	-1.02394	0.0308508
							ZNF433	9.90214	2.59656	0.0308573
							SIDT2	98.8661	-1.86114	0.0309466
							GTF2H4	162.049	-1.28009	0.0310061
							SOX21-AS1	2.58078	-4.8061	0.0310987
							SRGAP1	826.68	1.35596	0.0311236
							HLA-B	2.3475	4.7532	0.0312363
							CPEB1	110.922	1.11254	0.0312751
							WSCD2	40.6012	1.733	0.031485
							MZT1	89.5751	1.5528	0.0314934
							CYP2E1	3.92266	4.48338	0.0315832
							MED7	96.97	1.30583	0.0317023
							RPS16P7	6.99803	2.70181	0.0317657
							MYO7A	5.09451	-2.72617	0.0317883
							ZSCAN18	36.128	1.35392	0.031815
							TTLL7	596.26	1.06843	0.0318723
							TMEM267	80.8691	1.45939	0.0319453
							DISP3	53.3147	2.05754	0.0320725
							RTF1	1268.37	1.08309	0.0321179
							KCNIP2	11.2941	2.35722	0.0321952
							APCDD1	1875.07	-1.00672	0.0322857
							IL4R	62.6282	-2.01784	0.0322988
							CNTD1	30.4596	-8.36462	0.0323304
							LOC102724934	15.7144	1.85208	0.032581
							ATXN3	183.932	-1.24032	0.0327963
							AFMID	184.004	-1.42452	0.0328059
							BMP2	7.23948	2.8501	0.0328571
							LINC01315	278.703	1.13781	0.0328969
							GINS4	245.359	-1.52933	0.0329075
							MGAT3	167.888	1.14937	0.0329733
							KRT222	28.4069	1.51382	0.033052
							LINC02691	44.4351	-1.27051	0.0330636
							APRT	325.81	-1.02994	0.0331402
							DENND2D	3.17362	4.16304	0.0331468
							TWF1	405.72	1.61221	0.0331517
							MBD5	179.474	-1.46772	0.0332754
							RAPGEF4	72.2339	2.55116	0.0333198
							PWP2	15.088	2.51989	0.0333919
							PKNOX2	122.777	-1.12672	0.0334298
							SRCIN1	36.7185	1.95418	0.0335727
							SNX4	699.834	-1.19695	0.0335825
							FMO4	5.86147	-3.41215	0.0336082
							STXBP1	2533.53	1.09224	0.033647
							PRAME	16.0919	1.90635	0.0337505
							FGFR4	271.636	-1.38815	0.0337898
							BAALC	56.9232	1.82096	0.0341037
							MLIP	2.75308	-4.89338	0.0341515
							ACTRT3	10.8029	1.74858	0.0341991
							ATP11C	526.711	1.87855	0.0342021
							RESF1	346.483	-1.09871	0.0342884
							RUFY3	68.206	1.05954	0.0342989
							CSPG5	530.278	1.20474	0.0343555
							DNAH3	12.046	-1.80295	0.0343616
							NDUFS1	3392.66	1.10417	0.0345383
							TPM3P9	179.081	-1.32671	0.0347882
							EPN3	4.81362	-4.6941	0.0350346
							NUP160	2455.17	1.10999	0.0353153
							ANGPTL1	11.5183	1.73863	0.0353561
							SSBP4	394.419	1.06519	0.03541
							LPXN	103.861	1.14367	0.0355419
							PPP4R2	577.811	1.0771	0.0356692
							DNAJC28	16.4497	-1.97609	0.0356786
							NXPH1	33.3992	1.68621	0.0358106
							IGF2BP3	1465.35	-1.38778	0.0358447
							MAGEA6	558.362	-4.26195	0.0359236
							CARMIL1	2728.61	-1.1625	0.0359615
							KALRN	274.076	-1.61757	0.0359821
							LINC02102	2.33544	-4.66032	0.0360367
							MRM1	76.2255	1.43891	0.0360832
							STK16	174.655	-1.0716	0.036169
							KLC3	4.66659	4.73301	0.0362468
							DMRTB1	11.8197	1.72199	0.0363202
							CKMT1B	2326.75	-1.20689	0.0366183
							DMXL1	245.263	1.33943	0.036703
							NUTM2A-AS1	68.313	1.10637	0.0367052
							DEGS2	13.807	1.68768	0.0367631
							COL1A2	3026.41	-1.69554	0.0368955
							ABHD13	131.883	1.06463	0.0369202
							CRHR1	7.86154	6.49733	0.0369344
							LINC02210-CRHR1	7.86154	6.49733	0.0369344
							NKX3-2	22.5973	1.19372	0.0369384
							COL15A1	6.71236	4.49308	0.0369684
							LGALS1	1383.45	-1.31977	0.037019
							NOL4	214.618	1.73637	0.0370368
							PPFIBP1	333.594	1.41609	0.0370659
							LOC100129707	2.80556	3.97834	0.0371061
							RGS4	205.416	1.2046	0.0371873
							SLC15A3	352.943	-2.20535	0.0372765
							CNOT6L	111.063	1.2222	0.0373193
							HCG22	3.8461	5.46567	0.0373976
							LOC284930	9.97583	2.30572	0.0374567
							AGAP6	182.312	-1.10964	0.0374946
							MMP15	274.111	1.01751	0.0375087
							MVD	216.54	1.07303	0.0375325
							LCORL	162.764	1.00702	0.0377101
							NPHP4	369.644	-1.09655	0.0378278
							RLIMP1	7.36573	2.36399	0.0378536
							SEMA6A	2668.28	-1.19017	0.0379729
							SRPK3	7.7656	6.47916	0.0379778
							GATD1	208.231	1.18762	0.037999
							PCDHB2	814.145	-1.45342	0.0380956
							CDK12	669.96	-1.01051	0.0382208
							PRTFDC1	620.15	-1.12864	0.0382297
							GIPC3	7.69776	6.46696	0.0384103
							ASH1L	1186.02	-1.25978	0.0384198
							LINC01998	5.46986	3.55711	0.038432
							MTCYBP32	2.49828	4.84367	0.0384984
							DENND11	542.098	-1.01815	0.0385606
							PTGER3	28.7526	1.14331	0.0385967
							GMCL1	383.021	-1.03429	0.0386999
							RBM6	1383.36	1.05456	0.0387282
							MUSTN1	91.0088	-1.62309	0.0387709
							PROCA1	17.9278	-2.30395	0.039062
							ADAM20P1	5.25521	-3.22711	0.0391677
							PES1P2	11.5803	2.02906	0.0391919
							BICC1	133.559	-1.07642	0.0392338
							HEMK1	150.229	1.04642	0.0393494
							UPP1	21.9018	2.13174	0.0393718
							KCNH4	23.0376	8.04805	0.0394933
							MMS22L	412.41	-1.54447	0.0394942
							RNF181	254.994	-1.04927	0.0395759
							LCOR	303.94	1.18101	0.0397391
							ATCAY	22.8336	8.03522	0.0398097
							RAB28	57.1129	1.03397	0.0398347
							LINC02282	7.79976	-6.40138	0.0399247
							DBX2	65.0097	1.52995	0.0399402
							SPATA6	50.4797	-2.06537	0.0401744
							CEP164	90.9352	1.16429	0.0403095
							LINC02912	9.13701	1.91204	0.0403432
							HLA-DMB	23.7442	1.7338	0.0405526
							GJD2	8.93707	2.70025	0.0405714
							LOC101928489	24.3897	-1.82661	0.0405758
							SLPI	16.1625	-1.36893	0.0407427
							STOX1	34.7773	3.35917	0.0409298
							WHAMM	34.0817	-2.93635	0.0410011
							ERFL	3.96805	3.66422	0.0410048
							ZNF718	8.37324	4.83677	0.0414916
							KRT20	4.98769	3.24678	0.0416283
							ADAMTS1	438.456	1.44535	0.0416804
							IFFO2	48.4838	-1.03899	0.0418245
							TRIM67	213.687	2.4113	0.0419825
							RN7SL566P	7.03423	2.23789	0.0420136
							E2F3	662.496	1.1112	0.0420159
							EXPH5	58.8608	2.94966	0.0421161
							NET1	713.531	-1.3532	0.0421278
							TTC28	1278.45	1.10014	0.0421435
							RPP21	477.359	1.22588	0.04217
							C6	3.84065	-5.37929	0.0422894
							OLFML2A	22.5972	-7.93376	0.0423764
							SPINT1	43.2393	3.29629	0.0424326
							TSPAN8	6.09256	-2.64298	0.0426038
							PCBP4	717.081	-1.13512	0.0426117
							SDC4	136.697	-1.4216	0.0427477
							ZNF343	381.281	1.28025	0.0427496
							TTC24	2.34887	-4.66095	0.0428296
							NOL9	846.806	1.28694	0.0429246
							PLEKHA4	360.989	-1.23742	0.0429588
							USP27X-DT	17.545	-1.44671	0.0429942
							GPR153	183.884	-1.66352	0.0430634
							CRTC2	28.4189	-1.18202	0.0432005
							ICA1	2.63667	4.92224	0.0432937
							KLHL9	1988.71	-1.02495	0.0435714
							FAM234A	1341.97	-1.53386	0.0436763
							PDE5A	5.77801	3.33268	0.0436994
							LRRC17	425.246	-1.25566	0.0438456
							RLN2	2.19085	4.65301	0.0439464
							SANBR	157.904	1.29642	0.0439519
							ZSWIM6	281.723	1.10682	0.0440347
							CENPS-CORT	13.6846	2.58987	0.0440593
							POTEB3	4.83698	2.73609	0.0441075
							LRFN2	39.5087	2.10784	0.0442292
							RBKS	3.8173	-5.3641	0.0442693
							LINC00442	3.84208	-5.37319	0.0442703
							ARMCX3	685.175	-1.04615	0.0444595
							GPA33	2.15218	-4.54364	0.0445234
							CASZ1	3.9038	5.48653	0.0447744
							SNTG1	7.97283	2.38192	0.0452685
							UNC79	251.861	2.22945	0.0454274
							C8orf44-SGK3	10.0298	-4.84346	0.0454924
							OSR2	68.654	-1.14706	0.0455231
							PARVA	11.9145	-2.96265	0.0455344
							DEPP1	117.264	-1.06062	0.0456821
							SNCAIP	333.127	1.5755	0.0456947
							SUGCT	7.66504	2.56555	0.0458092
							SAMM50P1	2.16358	4.63632	0.0461626
							LOC100128803	2.16358	4.63632	0.0461626
							GOLGA1	212.261	-1.45979	0.0462285
							SNAPC2	329.378	1.45947	0.0464848
							ANGEL1	78.4549	1.99373	0.0466172
							TAS2R2P	3.98127	3.67399	0.0469184
							HEYL	95.7795	1.10414	0.0469729
							HAND2	56.3995	-1.35416	0.0470164
							AP1S3	38.3639	1.74222	0.0470536
							DNMBP	541.978	-1.2894	0.0470923
							RPAP2	341.814	-1.07229	0.0471415
							YIPF7	6.65619	-2.47357	0.0471647
							THRAP3	5822.67	1.34026	0.0472314
							LINC00355	3.48811	5.32505	0.0474428
							BMP5	79.3801	-2.18739	0.0475162
							ATP8B1	83.119	1.17873	0.0476096
							PPFIA2	368.364	1.13983	0.0476295
							GPD1	20.8767	-1.6016	0.0476443
							LINC01694	24.1313	1.24929	0.0477415
							ANKS6	204.993	-1.00845	0.0478014
							POLR3H	633.112	-1.10867	0.0479705
							PCMTD2	728.362	1.45795	0.048106
							LOC105375216	2.32233	4.73869	0.0483706
							SYNE3	3.79446	-5.35546	0.0484804
							ZFY	9.51536	4.77821	0.0485728
							DRAM2	166.349	-1.16469	0.0487177
							TAS2R18P	6.7462	2.49129	0.0488226
							LOC285097	6.53739	2.6509	0.0488935
							LOC100631242	3.83816	3.47512	0.0491983
							STOX2	95.0995	1.52195	0.0492029
							TNFRSF12A	895.212	1.15728	0.0492584
							STARD9	90.6574	2.14625	0.0492587
							AMY1B	2.38384	-4.68844	0.0494259
							SNURF	24.079	1.45409	0.0494383
							WDR97	31.3518	3.48875	0.0496123
							LOC100505774	15.4678	1.756	0.0499864
							LOC112267877	15.4678	1.756	0.0499864
